# Supplementary material for: Discovery of molecular signature of long-term psychiatric sequelae in COVID-19 through proteome profiling of dried blood spots
Source: Transl Psychiatry. 2025 Oct 10;15:389. doi: 10.1038/s41398-025-03590-2 (PMC12514250; doi:10.1038/s41398-025-03590-2)
Supplement: Supplementary file 3 — List of processed proteins derived from DBS [file 41398_2025_3590_MOESM3_ESM.xlsx]

## Sheet: Supplement table1
Supplement table1. List of processed proteins derived from DBS
Accession#	LC-CG-006	LC-CG-001	LC-CG-002	LC-CG-003	LC-CG-005	LC-CG-009	LC-CG-010	LC-CG-011	LC-CG-012	LC-CG-014	LC-CG-015	LC-CG-017	LC-CG-004	LC-CG-016	LC-CG-007	LC-CG-008	LC-CG-013	LC-LG-004	LC-LG-006	LC-LG-010	LC-LG-012	LC-LG-023	LC-LG-025	LC-LG-037	LC-LG-056	LC-LG-066	LC-LG-067	LC-LG-069	LC-LG-003	LC-LG-007	LC-LG-008	LC-LG-038	LC-LG-065	LC-LG-005	LC-LG-096	LC-LG-092	LC-LG-001	LC-LG-002	LC-LG-014	LC-LG-027	LC-LG-042	LC-LG-064	LC-LG-070	LC-LG-074	LC-LG-078	LC-LG-081	LC-LG-083	LC-LG-091	LC-LG-062
Group	N	N	N	N	N	N	N	N	N	N	N	N	N	N	N	N	N	B	B	B	B	B	B	B	B	B	B	B	B	B	B	B	B	B	B	P	P	P	P	P	P	P	P	P	P	P	P	P	P
P00734	341.434	377.73	664.592	528.727	493.588	418.161	506.817	517.91	491.736	414.206	410.648	392.318	464.724	539.438	441.206	581.5	555.138	427.662	634.599	644.659	669.434	570.875	735.859	802.932	653.578	629.362	715.525	744.17	513.113	640.587	627.609	655.402	583.192	518.359	619.531	778.474	467.791	552.598	908.422	687.65	771.658	647.443	712.406	667.632	727.207	711.438	693.079	603.861	669.551
P02652	1617.46	919.11	1458.3	1663.23	1162.36	1159.08	1413.43	925.808	777.45	896.533	1179.8	813.089	1722.6	911.377	1260.26	1105.79	1439.24	979.494	1489.19	1280.79	1088.72	1042.58	1187.89	1205.72	915.551	993.911	888.778	864.005	1216	1109.77	1384.11	1121.74	704.116	860.488	799.166	628.324	1031.3	1341.98	897.584	934.092	791.909	980.338	739.24	997.855	750.405	681.78	569.975	522.921	1219.11
P02671;P02671-2	95.5126	118.652	116.082	221.583	202.583	102.515	132.922	286.096	93.7114	163.802	205.118	349.54	74.2782	436.147	270.108	381.428	88.4626	265.449	710.973	763.372	2111.46	1163.13	3023.96	2929.15	2342.7	3341.19	2105.98	3853.7	184.096	1182.23	2108.1	3967.21	2488.98	137.896	3255.79	3187	97.8837	392.711	3007.87	668.465	5069.88	2089.64	1823.26	878.707	2060.53	2152.1	4558.45	3025.33	1239.27
P02675	201.636	149.438	163.793	280.197	310.913	114.757	208.697	370.672	162.403	196.276	317.998	530.304	105.874	658.285	388.497	506.19	126.004	433.916	1035.01	1089.71	3027.05	1648.13	4526.79	4156.97	3245.45	4878.56	3076.88	5074.15	205.852	1771.69	2955.13	5429.72	3785.21	269.943	4630.04	4834.48	147.699	627.285	4287.52	925.227	7354.96	3149.86	2616.38	1260.37	2996.29	3258.91	6970.73	4365.57	1892.67
P02679;P02679-2	53.4608	59.3768	60.1614	96.6746	109.187	45.5882	80.6187	141.235	51.099	78.1485	104.835	197.56	44.4229	245.358	137.054	189.047	43.223	135.111	434.335	409.398	1413.37	713.163	2043.44	1952.12	1478.11	2237.09	1453.64	2560.85	84.1068	756.714	1388.04	2716.51	1819.78	65.2298	2246.97	2207.12	66.5114	229.031	1992.85	374.243	3380.04	1428.44	1175.22	557.069	1391.41	1522.95	3375.55	2024.05	724.172
P08697	181.452	227.537	260.613	260.455	276.808	242.945	249.641	247.786	250.908	251.994	248.707	253.167	230.045	284.409	222.472	308.904	242.815	269.181	271.644	279.525	277.642	294.736	338.721	317.537	297.3	337.028	323.746	334.119	297.967	333.279	268.041	314.416	240.781	237.249	273.299	330.457	202.289	320.228	368.91	334.303	355.461	311.391	358.279	288.71	336.497	313.033	345.013	288.334	274.149
P20810;P20810-10;P20810-2;P20810-3;P20810-4;P20810-5;P20810-6;P20810-7;P20810-8;P20810-9	198.545	221.388	217.185	213.903	232.227	196.279	234.573	248.517	274.907	224.586	149.182	260.689	210.602	141.975	170.877	201.84	239.682	216.353	240.605	225.233	310.603	254.568	260.434	224.202	261.226	292.729	290.382	254.166	187.761	298.13	283.816	274.924	257.653	206.037	291.5	250.157	272.362	190.238	304.029	278.166	238.649	301.2	261.305	239.175	265.842	250.729	302.273	267.517	257.118
P35579	173.276	110.345	97.7414	92.5664	160.157	100.007	113.429	151.717	151.852	157.275	109.32	146.864	150.745	178.376	129.994	148.15	106.639	95.6997	75.4845	47.0653	53.1496	82.3888	90.9861	78.7606	105.209	109.264	112.882	140.285	129.969	66.9871	58.2511	122.464	113.452	85.1435	157.157	163.208	101.437	214.215	96.0419	99.4328	123.864	102.091	101.552	137.053	118.908	123.843	127.739	167.729	118.141
P37840;P37840-2	598.196	486.237	440.426	612.176	658.513	658.283	425.091	802.421	727.125	634.141	609.909	775.413	405.76	544.289	366.675	479.422	902.195	524.406	1144.13	1330.61	1378.71	1063.74	1202.71	1012.55	1452.98	1314.75	1227.16	948.939	370.621	1294.82	1187.51	1378.2	977.19	474.596	1162.33	1082.97	874.534	616.752	1169.27	1086.58	1031.89	1096.96	1045.7	1159.94	1289.18	1112.36	1206.46	1011.53	1236.92
P68366;P68366-2	89.1214	45.5069	46.6316	45.1486	62.5674	40.6465	44.7494	75.6901	139.285	76.3386	53.528	91.8405	74.5483	82.1427	70.1421	80.7169	51.5646	35.9512	105.702	137.192	122.346	120.954	137.498	135.229	124.318	152.508	112.793	139.938	49.2469	106.761	153.166	147.374	124.885	56.2377	157.526	170.565	46.1876	110.686	148.82	140.886	171.38	134.172	128.014	135.105	116.525	119.604	122.912	162.226	147.137
P68371	106.634	70.4072	77.6487	63.5527	113.784	69.9128	87.9624	95.1	146.796	101.544	85.4483	118.834	82.8357	90.9417	93.4815	116.57	61.839	53.2288	142.636	210.543	199.133	179.316	197.788	193.129	207.378	249.615	180.539	183.858	83.6972	184.244	219.371	196.524	184.287	72.6506	218.636	224.649	62.8077	121.107	233.419	185.602	250.989	183.112	177.982	153.979	186.773	163.215	176.141	217.298	202.463
P68871	38009	46682.4	45211.1	54672.1	45988.9	48567.7	52151.1	47216	47403	37960.3	41241	40271.4	45520.7	32621	42720	44897.3	53184.8	42619.4	67151.5	68965.4	62145.9	56407.3	56659.7	63819.6	50841.6	45386.4	56476.6	40410.2	42702.9	67514.6	66682.1	64407	52129.7	59328.4	42804	46462.9	49150	36767.1	60582.7	56401.9	46433.2	50697.8	48729.5	49432	40525.5	50759.7	41328.6	37352.4	50220.5
Q15102	248.729	325.261	238.419	294.996	249.689	322.505	263.139	281.739	256.025	272.117	245.617	272.528	283.255	226.108	285.578	264.99	330.321	324.332	285.984	314.996	285.454	310.523	364.437	317.85	334.156	348.844	317.164	314.669	285.173	306.355	315.656	365.157	290.203	299.906	275.755	269.336	304.276	273.08	336.716	303.776	281.363	282.076	271.921	279.167	304.062	301.492	274.694	341.1	303.134
Q6B0K9	86.4675	41.767	25.1246	82.1343	63.2295	68.6022	51.5388	87.0636	53.291	45.9942	55.1801	64.6055	40.0422	49.7515	45.0876	51.4976	43.8183	26.9145	20.6249	56.0223	28.8676	25.6368	36.2855	39.2628	62.2877	23.2457	26.134	26.9597	47.7473	33.5297	52.2478	44.0841	32.0695	36.6995	13.5637	38.4597	17.9347	27.0988	60.2801	28.8543	47.8765	43.8905	59.03	29.1695	24.0545	47.8524	26.3916	33.1288	38.65
Q71U36;Q71U36-2	38.5184	28.584	24.7996	22.8872	33.1987	42.411	21.18	40.2039	72.7112	52.1301	35.0721	40.6935	36.6422	42.4975	34.1541	36.3996	22.9084	12.0182	53.715	88.3252	61.0897	52.045	64.4037	69.906	58.9902	88.4641	63.5329	66.1206	40.5086	62.1316	81.4909	62.6709	62.5758	29.9804	74.1874	69.3358	26.1868	45.7611	77.7408	69.2536	104.137	67.2626	69.0362	61.5508	72.9832	53.0662	78.1524	85.9377	86.7543
Q9H4B7	29.6124	11.1158	17.1124	31.7965	27.4469	12.9035	25.0645	32.4857	26.9388	39.8902	26.0283	47.1711	28.2591	38.4799	26.3256	38.5345	17.3637	17.46	24.8755	42.1093	39.6389	42.9561	44.5583	43.6252	22.9212	46.0705	21.7002	56.5061	22.8369	27.517	39.2396	66.1341	43.6164	28.9442	58.0942	54.8279	20.27	56.6245	58.4495	55.2327	48.3288	50.6414	28.0496	49.451	32.7447	43.348	39.1856	56.8341	52.9891
Q9NZD4	11.5532	17.4231	40.9235	23.4121	9.29699	20.2058	23.7385	17.7491	18.0508	13.4009	17.7448	21.253	13.6034	10.0635	11.0263	17.6447	15.7058	8.45673	41.8009	48.4199	52.2657	21.2026	36.4721	27.9774	23.3814	26.0114	25.8223	16.9785	25.2798	56.7093	52.8845	22.22	42.6643	21.2107	34.0057	27.0558	20.7936	25.5996	41.2343	23.4182	25.7271	24.8896	25.0197	17.7813	11.1189	20.6869	15.9352	16.3635	23.8433
A0A075B6I9;P04211	784.488	705.485	878.774	881.359	853.815	634.228	795.57	744.805	568.374	546.704	537.182	639.945	741.977	628.504	1133.66	446.49	362.489	387.047	934.56	641.938	372.044	591.759	749.493	1256.21	590.305	683.353	620.625	1021.12	718.531	384.795	587.257	610.832	465.622	431.566	913.436	676.778	517.333	1029.01	421.717	811.868	686.503	548.929	646.1	785.869	646.473	781.815	511.761	709.731	818.236
A0A075B6K5;P80748	43.2577	128.022	125.965	107.408	82.6405	61.0087	55.6194	51.1155	199.977	54.0578	72.6131	141.965	133.893	85.753	90.6772	47.075	166.266	71.5891	78.1446	116.108	115.68	56.8734	64.3096	48.2716	50.3972	75.4847	59.3393	52.9201	72.5101	116.736	53.4271	126.971	52.9707	95.8045	72.0824	113.8	50.8723	97.193	125.786	110.845	150.256	96.8647	117.033	111.653	147.067	141.304	63.5053	165.002	81.8402
A0A075B6P5;P01615	1449.65	1352.94	997.341	1297.29	1484.4	1098.21	1251.32	1082.05	1001.71	1212.74	1187.92	1475.58	976.958	1410.94	1798.22	1010.34	1136.68	1274.42	2051.66	1254.43	1074.34	1288.14	948.403	1243.6	809.178	1043.53	1958.69	1438.78	1624.15	1128.68	1210.64	999.614	1426.36	1452.92	1273.37	1090.41	1035.42	1571.7	1606.19	1299.28	1457.24	1198.89	1194.17	1771.48	1395.74	879.161	820.207	1722.45	1489.01
A0A075B6R2;A0A087WSY4;A0A0C4DH41;P01824;P01825;P06331;P0DP06;P0DP07;P0DP08	367.375	527.667	372.43	492.364	349.814	470.572	420.266	345.81	705.513	376.938	456.968	638.414	405.075	495.968	305.143	167.199	732.411	601.103	572.607	371.703	490.488	586.244	313.453	405.053	361.507	294.819	601.289	469.941	269.792	410.922	508.939	558.901	462.715	469.171	294.568	269.302	473.548	656.177	398.76	355.41	568.107	402.189	749.318	680.88	386.703	375.472	395.984	371.385	288.148
A0A0A0MRZ8;P04433	2120.7	2954.57	1534.68	1905.8	2095.18	1542.43	1297.55	1715.57	1975.06	1368.34	1374.1	3235.16	1288.91	1394.57	1859.46	937.786	2131.53	2722.99	2645.19	1363.28	1116.84	3275.85	1250.19	1448.93	1416.74	1556.7	2113.18	997.829	1668.76	1405.25	2035.55	1425.21	1632.15	2486.64	1327.34	1159.46	1656.84	2956.53	1603.48	1562.14	1878.87	2254.65	2146.46	2076.25	1471.21	1496.6	1094.62	1914.91	1350.99
A0A0B4J1V1;P01762;P01763;P01780	1997.65	1919.26	1725.93	1685.41	1546.91	1927.6	1429.95	1290.03	1540.34	1213.88	1113.13	2534.43	1223.8	1487.2	1610.89	892.801	1662.58	2757.29	2427.63	1257.41	1426.81	1808.07	1266.01	2098.67	1401.46	1594.66	2326.92	1426.09	1416.05	1625.22	1799.41	1734.8	1658.41	1302.17	1197.79	1302.55	3197.96	1906.64	1608.66	1592.9	2033.8	1344.26	1868	1603.14	1515.1	1222.1	1440.64	2197.13	1721.36
A0A0B4J1Y9	77.0166	86.2274	67.4945	159.979	125.833	108.591	82.4076	53.0697	135.141	86.217	79.0062	92.1464	55.2415	45.4079	66.5989	58.352	72.1878	157.628	119.344	57.881	115.513	76.2831	87.2007	104.266	88.9966	119.633	161.888	92.8996	112.416	74.0722	106.376	111.314	97.7056	58.7661	60.7054	86.4493	44.123	101.698	93.6477	71.6178	82.6035	77.5189	119.335	110.392	79.3123	56.6541	106.499	161.097	83.9898
A5A3E0	880.82	841.433	660.346	741.105	1081.49	753.443	956.72	1006.63	1112.75	1027.35	993.563	1161.15	943.602	1100.2	837.807	990.196	763.808	856.12	949.672	915.278	940.924	1004.01	874.899	796.699	965.788	935.299	921.562	1068.9	893.408	811.273	941.421	1061.95	1042.06	828.352	1084.59	1146.05	768.688	1219.9	1021.71	1101.36	983.293	1020.51	1032.66	944.853	924.02	949.045	1019.9	1193.84	1003.16
B9A064	6662.27	6263.63	7315.9	6868.96	7563.6	5769.64	5647.51	4924.08	6311.06	6519.04	5843.06	7334.51	6717.6	5188.95	6661.72	3344.62	7188.7	4693.01	8739.81	5921.69	4886.43	6866.98	4981.65	7711.84	5027.25	6307.99	5738.34	5372.41	7828.8	5861.25	7032.96	7304.26	5928.89	4832.59	5884.96	5709.62	6864.55	6068.48	4101.51	5908.79	6654.44	6534.57	5691.02	7537.46	6459.99	5364.09	5011.87	6359.07	6648.13
O00154;O00154-4;O00154-6;O00154-7	21.3999	22.9478	18.5364	22.2948	22.2421	26.9552	25.4506	20.731	27.6654	18.7902	28.5235	17.2368	26.2035	15.9949	24.8499	20.9022	16.0772	19.5455	9.56611	5.49191	24.7049	19.5111	17.2107	33.6097	24.1296	20.5045	17.485	22.862	27.71	22.9645	15.5231	11.0943	26.7647	12.5998	36.343	22.1845	20.8342	20.6885	15.5074	13.3892	19.0981	20.95	14.1416	3.38875	23.9212	20.2019	18.1199	29.2831	10.1947
O00231	40.6498	40.8931	35.8116	34.4585	39.5061	31.8752	37.174	42.4483	37.025	40.5485	47.4922	41.0027	46.9844	50.1255	38.9359	37.5779	35.9031	43.1484	32.6282	33.6381	48.9769	33.3445	42.3941	33.9652	39.0762	46.9119	43.8841	35.1537	40.1472	49.0007	38.1225	37.8042	42.4187	44.9652	40.2813	35.4826	29.4094	34.9569	40.5752	42.7222	38.4087	44.2204	40.9271	36.0218	40.6381	35.2617	35.4263	38.6367	40.4327
O00232	81.9941	68.6198	64.2777	68.2894	73.0178	83.1943	73.1377	63.672	66.1345	61.6969	72.6947	73.6031	83.5555	76.2329	72.8837	75.7605	57.3442	78.7304	85.8474	67.269	86.7153	72.025	66.7281	66.4281	77.9898	85.6624	73.8994	64.39	75.3603	84.4598	70.4021	75.1848	75.2701	87.9905	65.6587	60.8438	66.842	67.7565	69.2677	76.4537	74.6231	68.3321	61.573	71.4867	62.9473	67.7792	71.5054	84.6165	65.2308
O00233	138.773	153.047	110.503	150.173	138.788	143.427	149.893	134.244	139.418	135.832	123.658	154.365	137.257	111.952	133.813	123.553	145.202	170.455	135.384	128.529	171.189	137.472	128.165	111.787	127.21	167.076	155.565	151.307	154.461	140.59	153.56	145.275	143.522	183.956	149.843	103.208	183.932	119.109	124.613	121.7	144.652	160.078	131.744	122.464	129.793	137.648	172.103	178.645	142.708
O00299	137.302	159.736	126.73	152.877	142.284	150.744	153.062	149.691	142.451	164.578	131.972	143.02	158.682	129.28	128.137	170.781	134.923	122.76	120.764	147.305	145.511	150.561	151.465	142.417	139.468	154.849	154.548	136.844	103.499	148.958	124.136	172.96	122.608	143.008	145.136	158.034	134.216	154.526	135.719	154.929	140.307	149.764	112.416	135.968	157.138	129.974	126.187	234.365	130.173
O00410;O00410-3	69.088	37.3214	43.312	46.3196	31.1123	56.6938	36.4039	42.9205	46.5577	43.371	46.2452	46.8976	43.7531	46.4692	44.594	35.293	42.976	43.4533	13.7971	34.3441	53.131	41.1383	42.2725	40.288	37.4235	51.8177	40.7166	36.4492	44.5473	47.3151	35.3318	46.7117	53.3413	32.939	62.1965	43.6817	43.1194	60.7758	66.6376	47.3466	37.8666	24.0362	44.0769	50.3916	38.1399	44.939	43.8391	34.7755	51.8309
O00487	49.1023	37.3671	38.8294	39.6838	43.5618	32.7953	45.1827	44.8518	31.2367	45.0648	34.4554	49.7536	54.4246	40.5265	46.6232	35.2552	25.2432	40.3989	40.5465	33.2023	38.3654	34.1388	33.7334	29.7947	47.9481	42.0591	41.9423	45.6653	45.9302	37.1571	41.5313	33.1013	47.8451	42.3722	33.9832	32.2765	29.5065	26.1644	34.6546	35.514	36.0733	53.1911	37.1937	42.5072	38.5522	35.7783	47.8217	35.6344	35.2185
O14618	211.441	226.403	188.975	225.438	181.079	222.266	232.117	213.669	213.19	200.145	202.27	216.909	216.755	190.709	200.824	218.783	220.518	208.936	230.998	243.008	211.838	177.34	212.968	203.643	231.676	196.684	202.921	219.495	193.66	222.132	185.765	249.135	184.752	250.962	239.248	214.655	203.883	206.017	226.867	210.967	216.156	214.972	242.351	176.857	217.916	226.458	188.197	200.621	210.835
O14744;O14744-2	62.0604	59.2127	60.3321	49.6303	46.6674	60.471	59.4891	58.2834	51.1542	48.6853	60.9806	51.6077	62.9177	65.2378	50.7673	64.2416	60.8335	63.0133	53.3676	63.7727	55.8485	69.0126	65.3215	53.8079	56.813	68.6608	58.766	42.8194	46.3423	61.3673	60.8169	54.3481	70.4317	49.366	46.1985	52.0634	56.3185	57.4225	60.6165	50.3682	60.703	65.9175	68.741	53.3713	51.0102	56.2433	56.6383	60.1308	58.1992
O14791;O14791-2;O14791-3	100.758	58.7308	73.2376	80.3625	83.5181	84.5618	82.8838	109.252	99.4534	85.0719	73.2139	45.6174	76.8984	92.8615	86.7392	141.825	118.069	82.9737	100.407	114.332	71.3529	101.308	93.1314	115.123	84.295	72.9847	119.215	145.557	76.1422	69.6162	53.1497	91.2432	62.7475	112.002	75.3509	119.137	91.6952	100.972	146.72	116.49	78.4203	92.7507	86.8709	65.9568	62.8239	88.6359	90.39	90.5532	100.844
O14818	194.609	206.787	184.39	192.04	212.168	168.2	209.174	199.705	229.655	223.315	203.349	203.061	228.641	208.836	198.67	178.696	184.582	197.683	190.145	216.39	218.762	205.74	203.863	200.447	216.412	223.497	211.345	177.079	182.714	235.692	198.36	220.923	225.556	202.34	199.406	192.658	211.741	187.915	211.017	224.759	194.469	235.53	213.205	168.989	211.631	208.417	197.89	221.085	184.177
O14950;P19105	102.822	72.0904	79.1748	77.9249	97.8627	56.274	77.2878	101.021	101.454	108.696	79.0519	89.1211	108.928	95.6375	76.4133	100.461	67.53	75.9394	114.001	78.2382	67.6525	80.7837	75.5264	71.0716	85.2144	76.7022	75.4274	99.0852	78.2327	63.7405	83.1978	84.9018	67.7859	72.9666	86.5291	115.428	57.5752	121.844	92.668	83.3199	100.084	77.4017	94.8916	96.1104	88.8778	75.2865	85.3133	109.641	106.823
O14980	79.5493	74.0352	51.9052	62.9339	65.3476	85.4343	70.167	66.1196	67.9343	74.819	66.5572	79.2326	61.0645	59.432	65.0309	76.4752	81.5404	71.7951	76.5949	69.8918	69.3581	72.26	75.6183	67.2797	77.8954	65.7411	60.6447	70.3709	68.4327	66.9929	82.2649	68.468	73.2794	83.1187	66.9717	61.735	72.5287	64.9912	64.5628	75.2935	63.4427	74.2628	64.0119	68.2235	66.8475	63.3242	57.5738	64.8399	66.4153
O15067	62.7723	55.4585	48.7703	51.4504	47.44	65.5177	60.472	57.6033	41.1849	56.6753	60.2055	23.0217	64.4778	56.5678	47.287	57.6745	60.314	49.1932	50.5183	61.7064	64.5	48.2379	55.7545	58.4805	60.6296	54.9088	50.8095	47.5545	48.8946	67.1615	66.5429	56.5248	58.7458	53.8543	51.204	55.1133	51.745	57.0576	54.1313	54.9121	52.1502	57.5193	56.3667	48.8831	52.8748	61.7922	59.9599	35.5862	59.1824
O43242	44.1906	43.2175	36.0534	39.751	37.7012	44.1597	39.2132	42.1528	42.2929	47.6215	39.6459	45.888	46.9562	51.1778	45.6013	44.942	39.1386	39.4763	47.7221	42.6763	44.8099	37.9652	44.372	41.3652	42.6023	49.6338	43.5185	33.5324	42.3896	53.1375	33.2739	50.435	43.4127	46.2992	36.9802	34.512	37.0545	40.6642	41.36	40.1532	46.2378	37.8704	42.5078	36.7244	40.0474	36.5635	46.4366	42.3688	37.1294
O43396	190.702	190.574	142.704	172.082	179.245	170.222	186.916	181.462	128.582	172.576	148.389	175.976	215.107	185.183	194.84	187.755	170.283	184.01	170.022	143.112	220.703	168.723	186.942	141.47	211.714	207.521	198.196	158.778	193.416	209.556	138.686	167.504	181.255	159.705	215.15	176.593	159.326	197.105	182.036	187.787	155.733	205.365	191.357	148.88	177.501	145.238	180.863	169.807	200.475
O43488	66.9429	93.7327	72.0138	89.9156	77.0317	82.5377	102.179	94.8729	99.0316	62.0261	85.7287	94.376	72.0393	71.487	71.1354	92.7907	102.743	92.9915	84.728	87.8397	101.074	82.8303	86.7173	89.6455	85.3541	99.4566	83.2801	81.2885	74.7584	90.2436	81.2227	111.079	90.9548	101.502	93.016	84.6736	74.5005	60.7117	91.5699	88.314	93.7442	80.4913	95.3377	79.8308	73.9618	84.1554	75.0098	56.3172	102.511
O43598;O43598-2	98.2584	119.259	72.147	126.777	114.267	109.783	103.248	128.348	106.457	110.663	79.2172	96.8881	76.6148	67.9449	96.6103	86.5917	100.129	93.0055	88.2848	128.508	115.697	85.9225	106.904	106.936	95.4919	106.281	81.4927	106.427	109.077	126.768	109.743	101.638	127.102	112.541	108.806	120.932	123.984	97.4137	111.333	97.2195	88.8024	111.835	109.518	94.0373	106.75	87.5829	77.3022	81.1406	96.7306
O43681	102.303	100.697	96.5415	88.8173	87.2423	105.007	102.679	116.059	101.708	82.3612	106.636	120.079	100.835	80.1242	115.74	96.546	103.898	94.348	83.3116	116.43	135.963	86.0778	110.153	92.5801	116.948	116.996	94.643	96.9468	97.5686	122.499	118.116	105.395	111.964	112.581	111.18	106.743	106.554	88.3091	114.507	99.7701	115.477	112.724	103.426	88.5188	99.8849	102.377	104.231	107.335	95.0253
O43813	76.6422	75.0882	68.6926	73.8233	51.7869	62.5341	80.5919	72.596	70.7007	64.4926	67.0228	69.028	93.5031	49.4365	67.5874	63.3025	60.0783	75.7319	65.5012	71.7203	58.292	69.4634	71.4632	70.5159	74.3113	53.3092	80.1751	70.1638	79.3324	82.344	78.4782	74.2011	81.8225	77.7158	80.6086	68.284	52.3814	61.1932	54.5384	57.8638	62.0011	62.9773	70.9881	66.774	74.8675	68.6143	55.4497	71.4344	67.189
O43866	459.675	274.895	93.5179	221.451	569.71	365.798	456.827	473.444	489.034	343.242	258.23	415.838	246.428	553.83	352.839	103.459	170.832	459.899	861.366	231.404	301.154	341.11	208.603	357.794	402.348	199.317	549.607	218.369	202.091	158.824	380.138	398.345	260.707	419.994	374.551	291.205	496.393	225.318	290.382	619.248	448.026	263.704	345.767	561.281	313.735	279.734	321.924	624.841	471.51
O60234	30.5658	49.4628	44.0873	56.0141	62.5473	52.732	47.9008	43.6392	50.3022	72.6921	39.3103	37.5795	47.3785	53.7799	44.2908	48.2973	33.7292	55.9539	48.108	50.2189	52.3439	39.196	40.7993	44.9216	43.8655	65.7967	55.9791	42.9229	32.4346	60.2863	47.864	47.5744	43.9705	52.9571	49.1687	54.2639	69.5916	64.3892	51.2327	37.3857	49.6233	47.6485	41.279	40.5459	47.3992	43.1978	46.3366	66.3042	38.5742
O60256	55.1418	50.137	54.481	48.7629	56.8014	69.2714	60.3575	62.4312	62.6395	55.6474	48.1774	66.874	68.3795	45.9855	61.453	58.5916	62.2743	71.6853	56.4969	61.071	77.4362	63.3955	69.2087	39.4134	67.9245	64.9484	69.4823	40.4295	52.8947	77.5386	60.2636	65.0173	62.6142	60.3377	46.8733	69.5973	66.9913	52.5229	50.8097	53.095	70.1007	67.2414	53.2358	53.5233	60.2201	50.5503	54.0716	56.074	62.8403
O60610;O60610-2;O60610-3	23.4181	21.7702	23.7028	20.7171	23.4009	17.9911	21.0701	27.5975	24.9035	19.933	19.8327	19.6837	24.6091	20.1963	21.6039	16.9003	20.0476	19.7568	25.4571	28.8203	24.7351	17.7736	23.762	21.4095	32.4842	19.9796	16.5031	25.7756	20.2232	22.5311	21.91	20.1594	21.7177	18.3242	14.5127	19.1954	19.3827	19.9761	20.3682	18.6603	19.5235	57.4612	18.9862	20.1568	17.7744	22.0521	19.124	16.4952	16.464
O60664;O60664-4	15.1821	11.8654	19.8268	14.6926	22.2567	14.1485	25.84	10.1955	18.1847	15.6569	14.4905	11.7826	17.2563	14.4349	22.3732	18.1465	19.5899	26.814	11.5723	21.0847	21.2698	15.4988	17.4661	13.0952	23.8236	19.3	18.9973	17.6422	13.7493	27.9446	13.6355	20.4475	15.1654	21.8295	31.0091	22.3054	13.2062	15.909	19.3047	22.7879	13.7495	19.8766	11.4798	10.2084	16.8386	18.175	12.8825	22.3421	24.9352
O60814;P57053;P58876;P62807;Q5QNW6;Q5QNW6-2;Q93079;Q99877;Q99879;Q99880	769.046	664.605	795.289	820.321	1494.89	955.794	809.092	1029.99	1048.78	753.725	742.194	647.556	900.44	756.235	1033.6	969.354	633.054	1146.09	466.863	972.466	862.498	535.224	644.739	608.314	931.828	856.438	563.136	767.313	748.156	969.021	1073.92	714.415	795.147	822.497	1136.09	948.048	788.319	966.306	811.854	1265.71	1199.53	727.211	730.025	653.65	645.764	870.404	828.496	1020.83	734.359
O75083	112.59	103.854	94.578	114.124	129.765	93.9499	99.5473	113.469	106.195	93.9191	82.1096	124.241	97.1645	108.632	97.9917	109.664	93.1572	104.623	96.0032	105.223	94.1051	95.7012	97.3301	95.2608	117.883	108.405	107.696	111.078	103.002	100.269	102.992	123.497	104.582	71.5218	126.539	109.93	91.673	132.351	109.552	114.996	113.852	109.279	101.528	119.048	100.409	109.448	101.925	102.78	104.013
O75223	35.1887	40.1815	35.728	38.5982	30.4572	37.368	39.4215	46.7745	55.271	46.4033	46.397	35.9223	38.0164	41.6859	37.7857	42.3779	35.2249	42.2038	37.0983	33.9193	30.202	42.3547	44.9035	34.6363	37.9402	36.8005	30.8191	45.6306	33.8752	34.6535	38.6577	40.9563	43.5021	43.3083	38.8304	42.4498	43.9491	28.8304	42.1408	46.3732	40.476	35.5588	39.2026	40.3101	34.678	35.8946	36.8286	45.7523	43.1414
O75340;O75340-2	43.91	46.9142	38.8216	48.231	37.4738	51.3885	28.6544	47.5163	44.4904	50.6383	39.7292	40.8683	40.8667	49.5076	47.3398	45.9868	36.8534	46.6539	54.1754	52.458	53.2275	44.3893	45.2226	31.5529	38.3172	44.8034	48.4544	33.8031	34.1086	52.0137	31.7489	43.876	35.7119	41.0938	47.555	31.2527	61.8916	27.8307	45.2008	42.5269	53.6146	35.9571	37.964	40.7469	40.2619	37.76	45.7166	42.5384	45.8015
O75347	135.1	158.35	115.656	127.231	129.105	138.807	129.932	133.995	113.432	113.149	127.353	135.858	123.584	116.742	114.23	130.318	109.61	100.164	98.5689	127.764	123.583	118.06	129.522	120.881	125.512	115.629	126.64	113.396	120.117	117.245	149.633	110.82	130.157	127.853	122.82	120.505	133.737	127.209	123.616	115.621	117.667	120.591	115.697	110.309	130.695	117.402	126.835	164.293	118.053
O75368	99.5488	113.381	88.5075	114.842	109.124	115.233	113.74	118.411	101.02	103.208	112.549	122.773	101.05	98.4726	99.1412	107.142	108.226	119.279	101.186	102.103	111.359	95.519	91.4728	102.226	112.37	118.092	116.887	104.755	94.1888	111.74	103.905	108.003	101.007	98.4939	118.421	83.8428	81.0823	93.0731	91.7377	110.354	86.5918	109.522	123.962	91.8509	119.524	104.501	113.978	88.8419	92.6948
O75636;O75636-2	61.7118	97.8674	171.091	114.021	100.598	118.96	142.92	102.423	153.135	104.056	172.516	105.345	116.129	108.927	127.525	173.391	135.789	82.6907	84.9582	149.359	154.353	127.779	119.334	160.795	132.704	85.7223	155.734	99.3201	98.2592	108.425	88.3557	84.0576	90.1729	107.226	100.97	147.361	100.302	81.3662	134.289	130.026	115.775	94.5194	130.47	86.7367	114.963	116.556	107.73	100.403	85.1405
O75832	15.3149	18.0529	10.2035	22.2668	16.3225	20.6681	21.4375	18.4208	14.5102	16.6435	13.3911	18.4421	14.9134	13.2824	16.5558	16.2253	12.3616	17.2283	7.65626	10.9604	12.7953	14.8449	20.1961	11.3134	18.3761	12.4114	18.3752	17.7468	13.5775	18.5215	8.07791	16.5393	15.6173	27.0293	21.8444	19.4244	17.4798	10.5781	16.5852	18.6675	10.7539	14.2338	19.6516	14.1932	20.8454	17.1063	13.702	23.2069	18.9674
O75874	37.0907	30.734	32.5774	30.353	26.2643	28.361	26.0363	32.42	30.5846	26.7918	24.2057	41.1848	40.9668	31.3509	35.1264	23.6981	30.9472	35.6119	11.9368	31.5596	42.406	27.3823	39.7045	22.5993	35.3646	19.9667	21.2897	18.7277	37.2047	33.0216	18.8282	38.608	36.2106	23.8573	8.9249	38.3276	33.0604	30.6915	7.29122	28.1418	33.0508	27.7877	32.4474	26.8548	28.5737	18.4854	25.4372	28.9194	31.9719
O75882;O75882-2;O75882-3	58.1101	50.137	85.4921	47.2436	60.6586	49.4236	56.6096	48.3034	53.2938	50.7752	64.0474	51.5288	56.259	58.7034	59.3197	79.3433	67.0169	57.7624	69.7885	79.2823	71.2171	51.2987	51.9328	62.7137	58.7028	48.3918	41.7337	62.3126	48.2469	49.931	48.4794	52.8484	42.7809	56.3577	48.6119	66.6601	55.307	72.4331	60.6689	47.4033	66.1128	57.356	60.6182	63.7388	55.6191	68.2734	58.399	48.667	50.386
O75955	130.803	118.054	117.631	135.153	137.719	111.461	121.246	106.806	122.608	132.23	99.9261	133.806	113.828	123.386	131.383	103.869	129.659	99.1449	94.7629	134.109	108.562	108.188	95.6637	110.56	124.594	118.938	123.773	109.601	117.844	112.611	111.177	128.845	137.396	112.943	107.84	128.366	105.153	123.493	111.651	118.178	103.657	128.8	118.842	107.068	99.3726	102.781	119.087	135.936	109.444
O76003	68.4153	58.0302	61.4095	59.6441	63.3843	68.8847	64.5921	53.3811	58.223	57.4232	52.8523	71.6556	61.4867	53.8188	63.6065	46.5585	65.1743	67.1395	50.3228	48.5251	75.2783	65.3451	53.9283	57.1622	53.651	66.2651	46.312	56.3943	58.5957	55.4509	66.8477	56.7269	61.2297	69.3914	64.2235	50.1497	65.7391	60.4626	53.3095	59.6684	53.3359	63.5223	56.4903	57.5804	63.881	60.9894	55.6828	59.0606	65.7395
O95336	73.9555	84.7076	68.89	84.1116	79.0874	71.1289	86.9748	90.0677	79.6656	78.13	65.0177	61.9505	79.4752	74.4598	58.3826	74.5171	76.7526	59.2917	64.9504	81.6667	85.3648	72.622	88.8585	71.3373	69.4142	63.7892	79.2622	65.7475	65.2273	88.9843	91.2024	89.7168	89.1822	92.8359	63.1803	77.5575	90.7234	58.205	75.3193	65.5071	63.7202	71.1914	85.271	72.7879	74.9515	63.9299	75.5278	69.6992	61.0296
O95373	62.5368	55.8239	45.0341	38.1525	40.5316	54.1657	51.7207	47.0246	52.4536	44.8458	41.3631	44.6924	43.5648	42.4846	38.195	41.6011	49.0482	50.3993	43.1306	48.1362	45.1201	61.1875	35.0616	48.7118	51.9597	52.0573	47.5194	18.5443	38.2155	51.967	56.5433	49.1882	45.9674	37.1682	46.5032	42.5746	58.331	45.0326	61.5076	51.0669	44.7439	54.6123	41.4261	41.185	34.09	46.7991	26.9267	47.4332	47.5592
O95445;O95445-2	84.8386	84.7325	80.0114	98.5896	123.612	92.8741	102.36	68.9136	79.4593	88.3918	78.7751	72.4781	101.465	97.2215	95.5743	99.8255	79.7195	75.8268	102.665	118.851	57.7878	77.0604	110.901	107.965	98.0328	108.464	113.769	55.3618	110.521	78.2897	88.0901	79.6712	78.9671	83.8601	81.7685	77.2993	71.2972	110.279	90.3445	106.205	86.1112	111.891	72.4361	67.401	59.3745	112.851	58.213	67.894	117.035
O95747	151.099	136.673	133.833	134.711	122.291	156.566	149.635	140.656	112.751	132.429	139.192	153.295	132.152	139.395	151.053	128.45	131.414	133.578	130.283	154.865	138.911	141.712	136.842	113.049	117.398	131.39	143.733	131.013	144.106	141.388	141.221	139.442	133.345	139.634	149.998	120.096	134.377	116.718	131.899	116.474	147.613	128.769	115.074	109.772	146.079	126.354	144.91	138.641	144.259
O95782;O95782-2	30.6963	30.447	35.2813	26.0679	26.0286	41.1446	21.3236	23.7219	22.2102	31.8326	35.3715	23.372	20.7603	28.5065	31.4821	21.1507	14.73	26.2896	36.6476	6.92809	21.0733	32.8724	17.854	24.1194	31.117	31.3278	34.4643	25.093	23.4971	31.8585	34.9837	29.2185	28.6523	31.4604	31.5439	24.7248	31.0577	28.5596	28.3753	28.9708	37.4687	29.7677	35.3648	23.7486	35.6392	21.0626	16.0929	34.1615	33.7042
P00338;P00338-3	473.538	406.846	414.42	422.949	393.082	426.019	392.512	383.432	394.172	390.447	467.487	364.137	392.994	386.208	434.535	379.059	392.697	372.148	332.407	394.509	419.14	390.337	434.159	427.802	406.538	355.552	387.131	377.238	376.424	318.86	444.975	374.306	511.244	365.683	420.767	306.812	328.563	391.437	358.906	371.439	446.835	381.896	353.779	375.496	453.282	475.384	369.107	446.919	318.579
P00352	552.819	692.788	690.674	709.294	699.616	842.421	656.431	634.686	670.644	726.086	572.035	690.142	634.174	576.755	785.313	729.742	753.588	740.66	664.34	843.672	753.191	695.266	785.474	712.394	784.251	718.342	664.434	671.256	620.875	713.734	689.749	733.997	797.793	872.658	706.747	751.453	771.279	605.916	831.451	697.577	652.402	866.892	680.291	660.537	671.764	688.542	647.538	650.24	666.932
P00387;P00387-2;P00387-3	89.3426	101.352	76.3565	106.876	109.812	98.5352	80.6438	83.6866	91.8912	102.173	84.2467	69.5592	106.052	91.1582	109.962	93.986	95.0062	86.0169	87.7566	82.1083	87.8335	101.202	99.6311	81.5673	83.7561	79.2098	108.647	69.8701	100.387	94.2342	88.9142	78.7104	76.4435	84.0632	87.2804	78.0521	90.3536	87.8405	89.7274	86.5998	83.5416	88.695	66.7173	85.6	76.0949	71.0558	85.0273	84.4843	79.7401
P00390;P00390-2	168.974	204.722	168.133	178.065	194.827	192.979	179.821	201.692	171.771	163.401	182.594	206.627	192.113	158.507	162.536	189.482	175.533	167.068	140.342	161.791	157.535	206.661	192.001	141.291	195.147	193.277	177.759	181.489	160.134	206.04	163.624	180.201	212.95	190.668	182.892	179.536	154.292	162.431	176.005	213.217	162.366	178.484	202.865	152.137	127.226	164.309	180.924	174.688	137.158
P00441	832.063	957.596	743.104	813.291	810.033	895.824	911.182	798.326	755.3	943.719	837.323	963.602	809.349	889.185	839.866	782.965	795.236	793.076	848.509	918.978	941.387	800.365	823.828	806.262	869.59	934.614	870.862	836.849	832.507	947.649	776.328	807.058	808.995	996.479	853.631	885.866	956.469	812.63	814.255	879.338	739.529	803.88	813.068	756.473	739.099	682.13	836.078	799.544	802.566
P00450	1621.51	1050.08	1586.14	1519.22	1677.12	1557.99	1433.02	1408.94	1644.64	1296.33	1426.43	1173.59	2046.14	1451.76	1517.04	1899.07	1904.84	1818.28	1494.88	1295.42	1318.61	1712.97	1097.67	1481.81	1213.57	1058.02	1376.14	1407.67	1548.57	1389.85	1207.34	922	1274.33	1116.57	1143.44	1650.33	2123.84	1337.68	916.408	1638.05	1282.41	1404.49	1002.93	1365.22	1192.91	1466.73	1342.6	1400.45	1467.85
P00488	133.006	88.4597	93.003	89.3497	120.363	85.9404	96.3489	118.54	110.683	109.217	108.323	112.955	118.097	100.342	96.5361	102.526	85.7886	97.659	91.4085	67.3571	74.8766	72.7997	83.3887	78.199	88.2077	115.831	98.4413	99.4561	99.1528	44.9152	64.4178	117.731	88.8593	90.4548	94.8468	114.745	94.8214	152.532	87.677	81.5189	102.017	96.1936	81.0245	121.19	103.607	91.0789	100.516	100.124	121.403
P00491	703.795	637.454	577.293	769.641	687.464	740.686	618.961	684.004	553.747	611.823	572.792	640.897	626.023	613.781	644.839	619.949	688.783	635.927	663.985	509.725	754.845	635.344	573.944	653.954	631.645	622.011	600.28	589.134	565.393	699.777	697.275	719.19	677.615	803.901	686.251	509.048	629.187	650.777	666.473	648.363	640.356	625.322	681.699	543.769	616.541	591.891	650.094	627.411	705.344
P00492	277.633	304.734	286.741	295.61	276.989	319.478	320.554	318.539	292.452	299.311	297.782	352.664	295.643	266.021	322.563	299.082	301.434	347.762	293.932	277.461	298.982	351.74	307.707	278.395	307.643	334.103	324.102	296.233	290.132	334.389	301.955	327.834	356.898	331.303	294.957	283.765	279.399	294.326	319.953	334.741	303.093	325.083	309.476	303.138	294.142	275.194	288.535	335.339	270.809
P00558	684.97	691.415	584.997	646.293	612.143	659.309	694.591	635.952	606.642	634.746	628.031	629.227	677.527	569.062	655.13	596.863	622.316	651.567	568.731	617.552	594.242	638.307	625.343	626.756	653.822	627.672	648.7	630.81	644.209	642.531	649.534	652.671	702.011	702.486	668.568	604.986	664.264	592.948	627.782	637.065	627.129	628.868	603.992	596.33	653.894	689.57	593.666	674.403	587.106
P00568	795.097	1020.28	851.115	885.836	902.83	1098.56	993.513	930.902	943.969	946.307	841.653	1051.47	871.859	897.113	926.062	905.389	919.516	900.638	1003.95	864.648	948.745	984.41	954.726	834.468	938.57	1053.64	957.263	736.664	909.843	898.578	971.185	976.332	915.814	1000.96	954.035	892.291	936.386	912.985	916.99	938.762	937.169	1006.36	865.941	847.504	951.056	897.273	928.542	928.797	936.571
P00736	165.619	174.75	234.384	202.143	206.76	210.72	185.307	173.931	201.469	204.428	182.377	170.187	171.463	192.598	217.668	230.526	187.659	177.806	221.393	186.212	188.801	211.967	190.004	180.151	151.544	190.729	207.768	193.737	202.044	191.606	168.084	176.067	209.924	157.79	153.122	239.673	202.597	214.72	183.26	216.68	165.889	196.341	182.29	213.186	174.119	188.792	234.186	208.122	178.682
P00738	8908.1	4932.33	4510.69	5876.66	4016.41	5922.53	8488.03	11703.2	8628.17	8930.92	4741.23	4049.76	9473.26	11129.8	5529.98	10774.6	12074.7	11343.4	8260.96	7496.26	12426.1	5463.23	9013.62	8608.82	4895.26	8089.95	10869.2	10351.7	10949.8	6004.32	6324.09	8053.72	5169.68	8908.05	2692.77	11753.1	7253.51	6112.67	6659.11	10990.2	8589.61	4650.04	8711.46	10716.8	5190.28	10121.1	13198.2	7756.22	9249.15
P00739;P00739-2	169.873	46.8496	24.5333	96.3136	64.3691	105.966	124.339	147.528	121.149	90.6926	41.8604	57.2605	119.564	46.1246	119.724	157.85	193.238	116.918	137.538	41.5754	51.3455	78.7165	103.288	131.813	67.7245	80.617	136.229	124.156	105.931	25.8299	45.0627	84.648	66.7891	82.7489	83.2836	117.988	140.386	107.073	121.933	126.748	31.7665	85.3527	63.9979	72.5221	42.9634	117.212	63.4656	48.0292	98.2982
P00740	40.3339	39.5691	66.9046	47.3185	50.4388	39.8291	42.9726	48.4871	36.9318	44.5849	48.5912	27.0491	41.3192	45.2613	40.1522	54.4868	52.5548	44.5008	22.6276	37.3024	48.9841	39.2294	37.0175	56.286	37.244	40.6442	43.0861	47.1644	41.7226	29.7916	36.424	34.0875	29.4951	40.5755	35.5674	44.5344	48.123	44.065	44.4333	51.1116	35.7438	41.6328	55.2963	51.0513	43.6205	54.8323	40.9368	32.95	37.5038
P00742	104.86	82.5739	146.166	100.071	86.5662	100.701	91.1809	119.186	126.369	94.7532	112.593	71.411	140.76	103.475	83.6887	134.97	72.9912	122.621	137.456	93.8069	98.8798	119.234	99.0407	114.637	95.5069	122.608	87.6085	117.08	92.9972	102.007	83.2316	87.8165	99.4604	102.588	89.7156	123.527	104.991	118.03	122.956	106.946	117.905	117.78	106.21	112.565	100.839	109.904	117.852	116.941	103.558
P00747	818.456	686.195	983.826	942.979	796.97	719.457	767.267	821.263	828.078	798.509	772.17	626.704	1164.11	677.864	821.487	902.586	1044.39	766.568	771.532	667.362	685.097	829.401	739.579	821.771	622.508	722.462	781.232	708.331	917.694	732.09	588.468	697.735	678.09	684.857	670.41	904.87	750.72	929.073	801.477	763.644	722.927	736.235	848.521	834.245	871.28	868.389	670.973	643.457	853.369
P00748	269.318	264.306	396.326	400.879	169.554	175.669	285.254	201.961	176.584	288.879	330.781	246.181	482.966	234.6	198.09	258.283	226.435	338.132	305.542	173.637	409.76	380.191	143.966	380.946	162.861	166.507	183.363	297.029	330.535	293.656	278.627	131.451	336.218	165.938	183.695	341.259	210.541	202.957	168.367	427.948	179.823	184.237	330.352	363.588	306.07	171.702	164.854	131.753	343.714
P00751	893.464	832.868	1232.71	986.781	940.795	1088.69	707.969	1028.43	1056.22	888.632	1065.81	730.68	1145.93	999.984	1002.83	1178.79	1089.69	938.065	869.869	867.949	1069.92	881.687	984.812	1093.46	779.695	782.705	1012.85	1148.97	1070.27	1036.79	748.538	740.785	876.522	1120.93	782.583	1714.41	937.628	865.289	833.188	1317.54	1193.12	889.16	1035.73	1056.39	1010.77	820.634	1220.41	1081.7	902.679
P00915	24230.3	25921.8	25948.7	24901.2	28116.3	32108.2	24691.4	25046.5	25154	28484.6	22883	23519	25901.7	19846.7	25358	24058.1	27684.8	24134.4	29376.2	26510.6	29189.8	23737.9	29776.6	28967.4	28042.3	26569.1	28658.8	21366.9	28219.7	27487.7	26839.8	25001.3	25759.1	30311.6	25348.3	26749.5	28646.3	22134.5	28664.4	25961.4	23221.9	25385.8	23209	24332	16465.6	27412.1	25777.6	24189.4	25910.6
P00918	5416.32	5356.81	5099.25	4858.45	4746.12	5688.1	5292.72	5009.06	4989.18	5365.03	5477.99	5486.18	5575.07	4521.23	4967.74	5043.15	5121.71	6030.89	5130.36	5152.9	5155.28	5468.19	5207.87	5244.09	5143.87	5500.59	5675.37	5052.02	6613.57	5483.79	5453.71	4779.35	5919.69	6045.18	4926.63	5323.09	5280.36	4647.96	4472.95	5490.99	4540.17	5368.33	5090.49	4690.23	4553.22	5729.94	5297.55	4502.29	4593.93
P01008	830.981	838.292	948.038	895.743	778.411	838.69	764.899	753.899	1003.47	807.332	754.115	855.652	747.319	747.139	692.882	755.92	945.523	1024.08	1169.87	785.886	1045.78	759.003	938.386	999.695	803.655	936.329	972.189	827.498	907.504	855.27	923.702	907.001	794.616	801.457	788.848	933.593	685.529	687.495	1014.07	867.07	1059.98	846.784	892.312	1086.64	1125.51	1020.76	970.134	850.309	903.906
P01009	14417.5	13469.3	13738.1	16258	17933.9	15507.5	13455.9	11711.1	17543.3	16918.9	13745.2	13979.7	14997.3	15479.7	14598	11807.9	16354.8	16661.9	19982.2	12871	13719.7	18944.2	13474.1	13034.5	12911.6	13173.9	15040.6	16078.7	16841.6	12099.7	18378	14109.7	13914.7	14856.3	15527.7	12655.7	15934.1	13260.6	12069.5	15801.6	15855.7	14418.4	12994.1	16280.2	13638.9	13625.9	17644.6	15672.3	16852.4
P01011	1537.49	2070.46	2534.33	2210.26	2721.43	1802.41	1991.26	1776.77	2039.41	2152.07	1867.48	1742.01	2250.15	2150.45	1806.87	1876.95	2158.24	3265.73	2813.48	1956.13	2299.02	2042.24	1863.51	2358.85	1770.47	1902.27	2484.88	2324.91	2556.74	1980.49	2078.09	1948.36	2106.66	2187.87	1655.82	2289.21	2199.82	1886.54	1751.29	2630.43	2392.13	2241.42	1238.29	2228.77	2248.6	2222.75	2893.11	2270.29	2062.88
P01019	682.379	335.234	566.07	373.172	344.436	352.524	380.597	403.005	547.193	275.46	405.533	292.246	744.066	382.034	335.121	414.567	448.618	404.427	361.652	303.52	373.871	575.149	345.928	382.774	299.568	427.338	334.122	357.323	397.851	341.846	324.17	253.481	335.504	276.318	306.531	322.431	416.355	354.277	329.553	409.672	321.537	331.832	350.354	381.523	353.501	364.879	391.577	277.278	324.754
P01023	5950.99	3962.74	8002.08	5213.21	4931.86	4238.96	3999.08	3362.23	8046.25	7697.79	10361.5	4721.89	4083.18	5661.29	5130.11	4926.89	5063.95	5169.71	6316.39	7850.72	4785.17	4334.43	3181.74	3764.65	5300.04	3447.68	4323.71	4785.77	5099.09	8694.76	9222.23	4838.29	4569.52	4246.57	4623.98	3649.18	5368.65	5529.21	3901.47	5285.27	5583.84	5799.84	2882.77	6289.22	5077.48	4199.55	5382.71	4264.51	6014.42
P01024	4122.22	3199.32	6738.19	4646.02	3956.99	4014.05	4057.81	4272.31	3986.04	4102.98	4744.02	3286.87	4174.49	5068.33	4094.41	5968.02	4939.8	4367.97	4524.53	5357.55	4839.34	4242.52	3403.32	4143.37	4137.89	3979.82	3946.07	4852.28	3902.58	4528.16	3745.89	3502.38	3497.98	3561.99	3042.66	5352.82	3810.36	5681.89	4475.27	4341.63	4961.61	3791.18	4812.7	4878.61	4112.09	4502.08	5700.01	4216.95	4038.57
P01031	218.035	256.361	412.304	265.368	342.024	281.986	258.286	272.775	280.671	251.971	307.966	247.075	290.317	310.588	314.695	364.994	383.644	339.134	315.726	313.223	337.471	304.378	267.149	342.083	251.896	225.79	279.763	338.05	331.021	284.971	212.461	239.963	263.419	295.079	240.221	368.282	303.914	351.236	272.75	316.441	312.259	319.619	318.018	336.316	264.143	322.493	341.529	280.374	326.999
P01042	1680.87	1195.26	1441.61	1217.87	1354.74	1330.86	1168.59	1177.84	1527.01	1102.57	1298.05	1028.19	1552.28	1427.83	1378.27	1438.58	1439.92	1338.53	1350.8	1227.99	1173.76	1241.69	1161.88	1392.16	1176.92	1113.67	1293.14	1159.01	1153.69	1134.07	1143.17	979.304	1006.09	1134.33	1020.89	1430.54	1231.65	1524.98	1147.9	1085.83	1093.33	1153.38	1295	1513.78	1304.64	1377.79	1029.23	1165.94	1401.5
P01111	64.0027	62.2764	61.8756	68.438	67.01	82.569	77.4155	92.0553	71.0282	74.3987	63.9934	70.5998	75.7942	57.9941	84.1999	53.9923	77.7581	71.57	73.8425	71.3018	87.9081	85.461	77.5335	55.8452	69.5997	68.7617	71.7087	79.8824	72.715	72.5798	97.5329	91.2346	65.9379	82.1126	65.0499	78.8743	67.0992	87.4498	77.9971	63.5323	65.7801	61.6512	70.6793	66.4047	82.6311	79.6708	78.9102	68.8586	76.6217
P01591	993.369	631.538	745.904	449.967	1369.9	821.203	807.467	871.339	1044.13	723.879	523.375	931.535	594.49	1122.29	1120.72	218.369	435.994	985.328	1704.42	576.081	701.608	1079.04	460.821	1131.24	744.039	473.684	1007.82	384.913	625.447	414.936	883.561	777.56	696.47	1092.37	755.111	597.23	913.101	592.481	669.533	1340.02	1082.57	684.265	1010.05	1100.1	694.517	640.279	984.24	1494.6	1421.05
P01602	324.804	579.027	379.804	510.533	547.677	483.959	402.549	396.974	506.951	392.025	439.615	774.593	392.434	589.92	453.338	126.021	537.156	730.482	698.992	587.667	499.168	736.35	497.603	402.855	578.395	412.603	933.703	348.831	375.106	504.352	592.427	410.052	515.354	584.298	310.04	388.315	438.602	800.611	551.886	507.922	486.599	647.556	674.173	425.163	365.054	535.875	619.963	663.803	399.039
P01619	3211.33	3345.14	2813.62	3315.91	3651.91	3653.88	2862.67	3261.71	3605.6	2964.32	3692.41	3592.63	3023.64	3644.81	3899.63	2378.06	4125.27	5438.47	5749.2	3941.23	3323.37	3948.29	3389.29	3956.4	2205.55	2650.55	4599.85	3174.14	3653.49	3443.39	3877.06	3322.03	2989.22	3003.47	2434.64	2831.48	3399.52	4532.4	3973.15	3007.63	4159.32	2931.52	3614.48	4072.93	2581.88	3354.07	2685.54	4427.61	3478.36
P01624	351.653	605.618	449.213	389.223	435.59	353.289	341.096	446.746	514.355	241.597	153.969	312.025	363.955	268.738	255.533	204.431	625.738	670.38	401.136	405.013	369.296	587.495	263.664	367.965	289.702	260.56	447.766	380.456	368.511	395.508	550.777	340.352	440.846	267.645	235.212	370.129	297.343	510.809	456.668	447.146	423.394	352.095	423.579	454.66	429.726	369.347	385.823	463.794	499.281
P01700	673.548	713.058	870.315	892.543	953.422	656.401	657.84	619.718	618.362	680.15	710.002	904.512	869.043	691.242	655.448	465.713	987.746	688.459	1175.73	533.441	541.597	814.733	534.273	826.743	577.088	793.538	642.053	456.668	548.215	656.168	899.623	761.905	677.447	424.532	720.92	452.481	517.879	686.005	375.816	764.164	625.082	768.322	516.94	762.789	622.19	634.6	616.99	681.716	703.589
P01701	626.389	694.495	460.634	450.896	536.025	518.365	394.628	532.019	607.629	497.278	434.799	590.862	408.126	595.708	448.742	259.962	590.986	349.763	685.309	352.92	354.735	641.164	350.615	664.555	467.373	352.972	593.968	492.295	386.115	507.214	539.553	437.946	501.779	385.387	570.257	460.91	656.587	557.896	245.222	543.761	184.845	443.717	563.3	750.044	515.454	448.333	351.646	488.374	349.172
P01714	278.621	273.415	318.11	242.402	364.895	261.042	343.266	220.094	270.927	298.302	328.121	337.513	237.311	296.974	480.565	122.787	454.137	201.963	736.295	275.14	285.7	368.168	227.97	617.193	261.621	412.393	380.905	243.087	331.634	339.704	603.867	346.577	418.919	305.994	360.979	192.365	413.466	286.085	177.324	327.99	428.99	277.202	364.758	354.346	238.011	263.823	367.104	349.569	273.8
P01743	317.564	614.786	581.26	286.025	335.569	267.705	308.53	386.674	285.125	198.716	395.402	936.45	317.423	351.217	719.376	274.149	485.608	376.343	459.967	356.767	200.276	573.602	246.917	372.192	365.7	362.073	361.827	294.825	228.512	416.447	450.068	358.669	537.913	482.82	226.961	273.987	250.005	372.59	465.035	429.442	512.403	313.464	404.461	368.573	359.298	386.852	373.864	416.279	309.55
P01764;P01768;P0DP03	793.728	600.72	486.875	600.421	1005.03	498.509	650.412	501.035	521.657	489.397	405.331	1111.44	534.67	661.986	597.818	252.958	606.891	956.874	1187.05	543.995	398.906	700.217	680.971	743.159	413.463	738.865	734.485	676.945	613.353	521.824	742.748	490.359	625.833	605.555	570.734	511.959	528.643	977.74	770.343	640.582	651.787	642.808	503.156	724.387	499.634	516.263	477.81	885.259	669.049
P01834	10120.2	12260.4	10995.4	11582	11041.5	10262.1	9673.3	9696.06	10308.5	10348.5	12365.7	11566.4	10590.6	12949.8	12903.7	8222.34	12098.7	10091.1	18512.7	12978.4	11132.6	12307.8	11850.5	13264.4	8251.37	9805.9	15064.9	11838.6	12725.9	12218.3	15464.2	11483	10840.4	11332.3	8896.67	9791.41	12560.9	14598.5	10367.2	10126.5	13487.2	11142.6	10823.2	13307.6	11017.4	9586.43	9803.99	10287.5	12849.6
P01857	25376.2	32308	33852.8	37736.3	33369.6	33273.7	34526.8	34097.2	36334.8	35951	44631.1	21512.1	36384.8	33604.6	34431.5	23669	45029.4	32670.3	50444.7	30507.1	38832.9	35325	37414.8	40878.3	25467.6	29567.4	48083.3	35514	33970.9	28598.3	46961.3	47469.6	32782.6	27844.1	34458.1	32926.9	42481	37017.2	33115.5	31877	46444.1	32175	30448.4	43353.5	31869	27670.1	31916.8	29608.2	30631.5
P01859	13420.1	15196.9	12864.7	11717	14988.7	10751	7219.21	7684.42	8710.85	8532.39	7270.87	21411.8	8516.18	9020.41	15641	8819.13	9249.1	11198.2	14632.3	10832.2	8662.38	13381.4	10407.9	11670.8	8089.06	11443.1	12273.3	9584.39	12653.3	14972.5	11854.9	7664.84	11451.3	8898.67	7425.47	6934.98	8359.04	16244.7	8663.64	8086.95	6058.52	11381.1	12906.3	14708.6	11764.5	9866.7	4948.06	12775.8	15792.1
P01860	3440.36	1111.96	3115.22	1581.69	1839.12	1764.01	1463.55	1212.98	734.933	430.994	810.769	2652.73	2908.58	1268.2	3277.84	327.848	726.664	931.36	1317.14	1168.21	1791.04	1799.15	1362.9	635.449	2347.56	1681.03	1845.95	1865.07	313.7	3633.38	3472.49	836.43	683.68	700.251	733.287	2138.15	4545.43	3998.78	656.172	1792.39	1296.22	2196.27	434.114	3044.34	1577.6	1504.63	880.91	1359.12	808.847
P01861	120.579	145.171	125.636	359.017	417.789	283.724	407.945	460.11	174.693	1364.02	284.416	95.8898	430.917	98.2182	430.196	348.527	273.954	387.833	165.379	299.047	81.2335	796.481	157.492	578.196	310.328	783.456	490.51	16.8847	732.176	122.812	308.158	570.744	195.096	564.468	783.059	259.14	260.224	705.081	308.221	361.822	267.77	506.274	141.572	673.917	382.125	297.647	206.169	93.6287	533.482
P01871	6213.55	3123.25	1251.09	2675.85	7038.44	5196.23	6003.16	5897.26	5951.43	5055.5	3181.2	5401.11	3368.77	7454.79	4665.74	943.597	2308.9	5492.93	10899.3	2162.95	3535.63	4272.58	2964.9	4291.12	5430.83	2462.4	6460.22	2749.11	2806.84	1867.44	4826.5	5354.11	3144.9	5418.53	4922.04	3793.4	7105.9	2809.23	3510.58	7636.33	6050.9	3139.67	4226.11	7643.97	3809.8	3202.88	4076.71	8292.5	5531.18
P01876	6893.17	7181.77	9723.69	6476.58	5720.01	6611.57	7841.21	5419.39	8361.16	6088.13	7483.3	5527.05	12066.9	6064.81	7953.15	2867.17	10429.6	5617.05	10916.1	11406.3	4345.41	11005.7	4227.97	11268.1	5601.54	5006.63	5104.81	6591.1	14291.5	4922.04	8605.15	5555.06	5781.5	6723.43	5481.39	6604.54	5688.62	6712.15	6029.77	8085.79	10105.9	10021.8	5179.76	5665.07	8182.51	9965.74	7409.65	5252.62	9056.27
P01877	125.438	331.759	254.904	225.699	218.142	276.494	270.822	212.032	283.801	355.889	344.4	496.263	571.902	292.796	459.771	75.5824	387.497	381.503	601.27	341.133	181.381	415.752	183.74	449.549	144.638	287.838	276.109	291.863	921.217	260.354	318.999	579.351	383.122	489.41	480.211	651.64	287.968	179.063	316.893	204.108	497.137	201.692	368.065	334.929	385.554	332.348	734.897	394.625	807.696
P02008	273.727	178.811	429.368	911.416	295.714	975.493	656.928	353.583	619.406	764.293	514.785	305.088	352.385	299.579	192.363	276.329	641.037	524.296	545.877	778.049	516.206	1296.58	611.84	439.213	324.77	677.276	216.253	217.256	172.422	692.09	385.115	339.727	453.201	914.862	454.85	712.195	194.674	178.568	842.397	1137.34	411.294	199.729	316.512	521.003	512.901	603.549	451.826	376.635	192.178
P02042	10089.6	13565.3	14637.1	16677.2	15335.2	15967.9	16055.9	15153.1	15644.8	12882.1	13810.3	14933.7	13032.8	10923.4	13664.6	14640.9	15587.7	13285.6	16068.4	16960.1	17245.9	15145.8	16217.1	16774.4	15372.3	12824.7	15053.2	13893.6	12443.3	18439	17180.3	15170.8	16848.8	18814.7	11969.2	14947.9	14977	13226.9	15484.2	15528.1	13226.1	16365.8	13396.1	13776.8	12654.7	13638.2	13672.9	11477.6	15200.7
P02533	150.233	67.2804	87.5819	106.205	64.2727	126.936	60.0517	119.964	1347.82	88.7585	101.781	106.932	453.783	51.6566	43.3213	121.328	115.739	216.38	105.758	473.606	216.414	196.937	198.172	124.459	418.931	74.4246	49.7745	194.537	99.5886	157.651	23.6375	47.4198	63.3791	200.429	119.584	68.7148	73.5712	47.7392	152.525	104.393	72.2935	70.4956	90.0495	98.237	140.396	138.016	52.327	79.6032	53.1548
P02549	1251.21	1408.25	1164.97	1289.43	1304.41	1384.61	1412.18	1344.43	1306.28	1345.32	1305.64	1367.09	1331.31	1159.54	1314.18	1294.13	1328.61	1298.41	1082.59	1230.3	1174.87	1252.04	1257.14	1231.89	1326.46	1369.47	1352.62	1146.3	1306.56	1213.65	1204.83	1337.64	1336.93	1325.99	1372.37	1259.01	1415.21	1273.27	1290.3	1322.04	1225.93	1314.29	1334.59	1203.19	1368.98	1369.82	1298.82	1274.89	1275.22
P02647	14095.7	12476.2	11295.2	12727.2	13862.4	12004.9	11333.2	10062.8	12118.1	12172.3	12297.3	10464.3	13978.7	10458.4	10590	12368.2	11357.2	9969.6	13577.2	12224.2	10438.4	11051.6	12011.8	11690.8	10203	11100.2	11928.1	12410.3	12666.6	8513.82	13515.4	11445.7	11463.6	12254.2	12511.8	9350.86	10913.9	11136.3	8685.09	13418.9	11586.1	11391.6	9820.64	13175	11011.9	9319.33	9486.14	8707.49	11884.8
P02649	394.926	605.521	1080.99	663.489	972.065	488.773	701.659	724.584	515.914	905.945	1166.01	323.374	505.337	898.243	538.911	946.597	394.254	542.071	657.186	746.946	363.277	561.909	594.646	858.948	457.533	479.804	554.189	623.57	617.211	476.379	670.466	604.661	319.535	557.207	445.019	988.653	482.552	716.604	644.501	824.403	699.891	647.613	834.544	504.185	553.003	873.194	778.847	482.476	794.906
P02654	272.867	458.736	359.103	370.3	414.139	247.728	367.342	279.989	303.613	373.843	395.897	150.699	297.846	261.461	258.16	447.091	234.663	309.517	451.094	494.234	317.417	419.096	490.792	536.509	395.302	295.865	417.356	543.441	442.648	380.217	504.432	334.5	277.269	381.475	371.131	314.429	228.783	351.763	396.83	448.985	401.538	515.469	392.211	383.81	304.887	429.483	379.817	263.065	397.579
P02655	56.1221	59.9872	187.082	99.7506	74.7324	56.6107	125.824	127.621	103.933	51.8854	200.52	26.7513	72.8877	96.4483	49.3965	206.75	66.1821	91.1311	127.992	298.105	123.346	118.368	123.791	197.614	105.989	59.4657	108.695	166.169	83.4956	74.6277	79.4056	67.5595	72.3688	119.785	75.4296	190.271	62.0064	127.909	196.153	136.197	79.2267	154.347	128.116	80.4936	86.3467	146.797	188.207	37.2555	123.038
P02656	680.1	385.126	1080.38	526.149	462.318	388.567	548.262	718.992	702.295	456.241	877.052	170.751	585.347	496.652	287.785	1016.28	385.136	504.354	627.889	923.373	494.987	506.625	564.326	862.263	430.003	310.021	496.968	603.924	424.355	329.935	427.883	372.854	374.606	570.87	429.016	863.203	378.367	534.788	848.07	699.819	407.573	410.273	692.58	496.632	483.261	662.788	887.179	348.11	544.704
P02730	8303.41	8375.01	7547.99	8246.47	8126.31	8799.24	8764.44	8194.54	7666.25	8418.47	7725.81	8246.11	8469.14	7627.22	8713.39	7364.5	8656.54	8074.56	7625.89	7579.94	7789.95	7962.89	8352.75	7978.37	8647.53	8419.59	8048.81	7743.26	8204.24	7759.06	8485.99	8334.79	8115.53	7892.44	8213.22	7133.61	9089.49	7585.66	8030.44	7872.37	7880.85	8031.02	8060.95	7823.01	8231.92	8234.28	8102.03	7782.14	8001.52
P02743	166.397	125.93	381.085	244.418	187.261	227.916	268.404	313.951	182.271	140.936	147.152	97.6892	206.339	237.283	193.225	446.416	418.873	232.202	243.328	242.896	214.455	322.382	167.821	267.689	192.977	183.552	213.406	282.699	181.784	189.285	99.4478	170.659	217.843	225.588	218.178	313.109	173.52	210.351	291.789	358.749	237.059	235.657	245.957	257.879	162.606	417.303	237.719	313.616	177.978
P02745	94.3644	98.7975	125.301	113.215	113.803	123.85	116.046	102.347	142.994	109.954	130.881	103.504	105.415	190.406	113.244	113.843	94.7618	125.538	231.167	138.396	206.059	139.854	111.21	125.437	95.8024	102.487	117.742	182.908	126.097	134.084	143.557	101.426	125.59	124.939	92.7206	157.714	127.569	130.222	153.147	133.627	117.485	134.363	129.309	132.655	84.7293	109.907	157.766	119.487	94.2047
P02746	151.389	171.548	193.931	176.34	187.644	198.405	162.064	160.118	152.003	174.745	174.799	138.659	141.561	152.777	169.643	155.906	146.761	166.236	192.708	142.662	172.542	189.494	193.04	171.945	160.878	177.427	195.876	168.523	169.242	153.773	191.326	162.342	166.973	131.811	143.7	181.25	161.069	165.795	167.821	195.311	150.431	183.025	163.947	213.746	142.525	151.483	187.761	154.993	164.847
P02747	266.016	330.957	332.035	296.485	289.992	359.183	285.412	242.777	285.58	293.153	277.466	229.333	242.269	317.038	323.92	279.795	259.1	281.623	381.777	271.26	289.817	322.454	315.165	283.801	238.846	282.404	349.776	313.801	280.679	274.446	306.739	310.825	298.311	224.355	239.129	335.586	285.564	291.544	305.733	327.77	247.051	264.595	269.06	330.731	247.775	276.381	338.545	293.546	261.265
P02748	209.919	261.258	320.51	331.031	341.559	323.127	143.46	186.309	311.765	347.069	222.817	261.507	126.862	396.826	264.242	330.447	342.9	466.935	365.294	287.496	381.706	281.879	245.148	273.529	285.363	139.183	365.55	404.91	395.091	284.779	334.352	273.071	172.713	307.684	244.846	351.781	377.4	194.056	229.062	485.385	419.012	270.449	228.484	314.818	285.219	312.696	335.977	404.087	357.43
P02749	1129.52	1090.79	1755.57	1289.85	1201.12	1258.24	1060	1199.35	819.691	1145.35	1550.6	1091.32	989.323	1169.31	984.184	1264.84	671.082	1173.6	1250.47	1267.81	666.678	1313.08	1170.91	1065.3	1186.57	1235.27	1222.87	1261.07	1283.74	1011.9	903.913	1076.88	889.132	1002.54	1066.27	1066.21	1128.32	1534.69	1174.19	1093.96	1151.25	1034.75	1228.54	1617.34	1511.75	1360.61	1446.02	613.403	997.347
P02750	124.695	115.694	130.892	139.549	189.917	142.451	137.032	121.724	188.329	119.868	91.9891	85.9948	114.963	132.655	99.2183	124.93	120.239	197.286	133.897	89.7192	95.6959	130.814	90.9078	90.0517	116.287	71.7814	149.876	152.589	156.154	88.0312	127.067	108.197	81.4201	104.124	68.7635	107.329	129.356	113.956	70.6058	158.882	136.45	123.706	100.939	126.001	62.2492	106.997	155.782	143.632	100.914
P02751-1;P02751-14;P02751-3;P02751-8	191.031	452.114	850.07	645.046	390.99	366.526	592.586	320.223	261.498	667.89	466.658	416.585	266.187	714.876	659.884	826.521	239.896	398.538	518.654	668.399	481.883	775.771	747.138	741.165	586.254	728.776	530.677	815.405	683.415	593.667	272.752	775.199	551.097	369.025	584.262	749.645	230.494	752.876	844.35	548.187	773.951	640.752	1038.14	616.854	727.374	591.609	920.923	589.597	388.099
P02753	593.353	488.867	665.263	614.826	427.719	486.981	439.145	476.241	563.337	366.261	527.609	382.624	562.605	322.393	475.76	454.459	657.942	480.591	375.973	405.719	453.108	545.783	451.545	560.959	332.855	537.484	399.393	400.393	585.206	371.038	321.177	372.266	368.72	408.192	348.874	419.415	476.071	752.252	481.978	381.005	367.341	343.018	440.573	505.05	522.395	706.249	470.796	408.559	321.028
P02760	578.841	620.947	955.724	669.102	610.992	630.866	674.79	592.829	731.127	645.526	736.883	628.906	592.785	556.617	759.475	576.627	758.188	670.167	649.368	794.119	690.912	858.465	616.198	747.271	581.733	626.1	709.514	689.8	888.213	508.914	553.006	577.511	587.968	599.643	559.154	700.843	598.394	851.636	537.432	642.447	737.283	581.868	749.961	855.62	842.295	724.959	907.2	621.433	661.14
P02763	3774.34	2701.8	5594.43	5340.74	5147.4	3939.93	4454.74	5550.32	4762.12	4465.94	4019.15	2385.46	3703.54	4468.68	3894.96	5735.29	3467.27	6966.25	3728.5	3820.6	4059.14	4385.22	3737.62	5021.02	4023.87	2947.32	6067.32	4397.44	5013.04	3767.18	3016.31	3112.66	3614.04	4321.85	2005.83	4194.68	4597.16	4200.41	4514.48	6732.89	4789.15	3338.77	4882.31	4944.78	2812.05	4157.93	5015.68	4679.09	3096
P02765	1289.76	1426.61	1534.35	1213.05	1686.5	1434.95	1613.46	1382.85	1506.47	1613.36	1743.64	1604.78	1538.67	1594.07	1449.17	1461.58	1306.46	1284.2	1297.85	1570.26	955.734	1775.96	1351.73	1225.81	1577.88	1331.49	1135.71	1380.23	1723.28	1424.27	2055.33	986.274	1251.25	1409.27	1448.01	1617.4	1399.58	1341.21	1830.34	1256.38	1251.45	1622.17	1528.61	1520.32	1121.99	1564.93	1465.23	1866.72	1212.02
P02766	4332.12	3853.11	4810.64	4791.15	3869.84	3773.56	3172.47	3985.94	4200.49	3400.02	3898.42	2959.27	3932.79	2717.89	3763.77	3268.89	4716.58	3522.07	3891.58	3054.41	3542.78	3878.68	4301.88	4338.67	2587.08	3954.11	3251.26	2947.28	3818.27	3405.87	2942.18	3579.6	3053.91	3582.92	3342.9	3213.69	3599.29	4665.71	4717	3210.1	3232.01	3127.51	3682.03	4205.74	3783.01	4804.36	3317	3518.87	3426.83
P02768	43188	42046.5	47227.2	43237.7	44336.7	42195.7	42795.8	35924.2	43324.8	38879.1	45910.2	42147.7	39201.5	41826.9	37549	40939.1	41423.5	42200.7	58544.3	43193.7	46645.9	43499	44270.9	47696.7	40909.4	39444	45399.5	43643.6	46575.4	45112.4	52487.8	42560.1	42027.6	43569.2	41047.2	38904	41738.2	43628.8	46210.9	42594.5	41840.3	44537.8	40592.8	45480.2	39853.9	39076.9	42395.1	38495.7	45002.7
P02774;P02774-3	2534.02	2104.77	3084.51	2255.02	2569.52	2112.9	2131.31	2009.73	2780.78	1948.75	2544.53	2118.01	2161.48	2495.66	2429.13	2246.96	2263.58	2538.11	2705.99	2037.52	2351.28	2481.71	2287	2400.77	1796.09	2219.95	2198.44	2032.79	2437.35	2310.06	2151.62	1947.97	2072.39	2120.4	2162.16	2369.93	2457.03	2408.68	2087.97	2057.68	1945.57	2208.03	2309.74	2395.06	2435.32	2213.1	2294.26	2090.76	2386.17
P02775	655.907	530.122	610.909	675.471	807.585	563.689	709.056	898.775	587.14	715.02	655.816	664.049	782.447	648.256	630.226	742.831	551.318	597.767	946.665	632.722	468.949	682.363	633.716	606.484	727.59	735.963	728.231	590.737	809.726	491.305	538.009	834.328	581.165	488.522	819.659	908.247	413.484	879.273	698.718	801.324	842.27	586.218	627.605	927.485	569.497	597.071	523.379	790.304	724.057
P02776	93.7225	77.189	52.567	79.3989	107.409	99.0626	91.2289	137.716	63.3428	123.134	66.2296	105.815	80.1508	105.23	103.619	144.764	110.553	82.3956	243.963	95.7851	97.2479	106.282	124.591	108.076	115.574	89.5719	128.295	138.994	159.368	79.2979	80.485	167.843	117.202	49.4541	154.933	169.878	95.4645	142.481	113.879	138.09	125.224	100.86	84.0057	171.397	117.816	118.355	112.807	162.684	102.815
P02787	13232.8	9231.93	11838.9	10351.5	11344.3	8340.34	9840.64	10683.2	9223.62	11146.4	10513.5	10456.4	14132.6	12218.2	10978.3	10310.1	9210.18	11225.2	11074.8	10737.1	9314.64	9283.67	8996.62	10541.7	9783.99	10212.9	10294.2	10120.6	12401	10876.1	11502.7	8465.23	9068.31	9938.34	8038.4	9764.59	9022.22	14144.6	12252.3	8894.78	9500.8	10153.5	10891.5	8875.45	10357.2	9304.46	10076.6	10665.1	12766.9
P02788	268.265	192.454	195.042	214.204	611.015	290.351	254.07	319.269	270.036	238.09	220.5	308.065	267.776	259.239	361.045	386.013	191.536	501.542	219.941	317.13	287.071	241.88	239.143	256.442	396.14	249.138	246.153	319.939	191.532	383.761	346.137	302.575	394.564	138.897	482.416	436.706	218.942	372.903	248.052	543.591	429.193	276.703	298.269	264.163	287.795	327.649	288.06	460.516	201.708
P02790	3557.72	3284.62	4491.42	3959.95	4034.89	3528.11	3146.77	3793.19	4424.36	3877.96	3845.4	3240.78	3895.43	4286.84	3558.55	4132.91	3754.47	2462.82	3624.66	3317.87	3280.02	4012.96	3362.5	3836.76	3531.47	3611.66	3851.89	3607.87	4122.94	3564.2	3190.51	2769.01	3193	3367.75	2868.18	3912.06	3922.89	4650.08	3561.93	3914.41	3844.17	3057.2	4446.06	4004.54	3166.81	3190.36	3903.25	3901.04	3523.43
P03952	173.251	163.803	222.179	165.985	204.36	194.813	191.502	225.73	285.243	166.029	193.788	144.665	241.284	231.004	168.725	272.57	195.772	168.213	183.379	198.262	221.965	184.17	167.471	190.981	188.994	160.099	165.381	205.515	165.382	163.273	123.99	142.509	165.185	187.339	135.547	263.378	203.426	204.876	179.151	201.969	164.988	187.045	242.848	185.839	216.891	230.838	172.15	170.126	222.075
P04003	745.687	856.235	1269.65	1230.37	1019.43	1050.39	992.323	1079.57	1082.46	827.971	1132.31	662.555	931.833	1000.18	1098.19	1413.84	919.4	1100.95	1043.8	1216.67	961.352	889.964	946.065	1117.8	861.777	782.244	999.906	1083.75	927.094	993.829	663.986	709.365	789.141	914.426	661.092	1165.51	903.8	1320.23	1038.21	1102.68	901.832	895.124	825.318	1173.54	983.082	986.301	1048.48	763.957	1073.52
P04004	789.785	559.112	1321.87	834.74	648.505	674.167	752.059	934.987	953.773	872.999	815.137	716.456	781.208	1140.36	777.295	1454.9	929.418	611.083	868.903	1294.21	1128.45	1268.46	1137.4	1139.05	987.45	1253.35	1207.96	1052.03	876.156	656.525	1030.28	1010.93	996.36	622.419	1138.98	1306.02	384.767	945.431	1489.47	1207.41	1294.9	830.397	1478.24	1044.36	1040.4	1065.94	1225.22	1246.62	1007.28
P04040	4362.71	6198.27	4563.61	5747.9	5110.51	5623.53	5314.64	5523.82	4834.12	5495.45	5565.68	6254.28	5019	4266.36	5324.96	4737.23	5079.79	5331.6	5357.24	5615.76	5134.15	6132.78	6193.51	5334.17	4828.94	5720.89	5462.14	4661.73	5150.76	5616.75	5413.9	5445.98	5516.81	5670.64	6283.81	4408.48	4133.81	4871.79	5191.66	5102.55	5633.58	5834.28	5468.37	5517.03	5238.5	4947.38	5081.09	4209.7	5796.94
P04075	640.822	625.086	560.427	628.745	567.541	609.464	605.248	605.013	618.466	604.474	634.008	571.401	625.497	593.322	626.188	574.157	585.829	607.469	542	623.799	520.11	627.641	602.901	616.227	596.406	627.666	615.516	605.868	587.525	586.253	572.889	660.257	726.809	614.45	622.96	578.768	594.824	617.524	531.397	558.096	645.301	603.329	583.854	582.388	666.975	661.22	625.312	659.428	517.643
P04083	21.8847	18.5232	23.5325	41.416	44.0528	34.259	29.3843	35.2606	86.7488	24.7796	23.8848	23.0977	46.8289	27.7399	34.1123	42.7734	24.8807	36.7866	13.7833	31.7673	29.9857	11.3587	24.581	13.9199	42.2369	21.8002	10.9866	29.0575	22.7405	20.4	29.6978	28.9798	23.2726	33.4708	39.8999	34.0069	20.2757	32.4662	24.1524	42.8221	25.7819	19.8542	20.5036	27.6539	35.7519	28.2495	36.3186	46.6616	27.7986
P04114	853.425	1063.47	2063.43	943.977	1231.65	749.854	1254.89	1182.02	1311.26	714.109	1445.09	832.123	601.589	1545.48	1107.53	1885.87	931.337	728.092	950.702	974.692	668.02	1096.09	549.485	1441.52	1110.1	711.939	853.817	1267.14	1262.47	1007.2	735.549	949.139	821.929	814.246	683.49	1711.84	1061.69	1085.3	1241.25	873.273	753.396	991.534	1420.45	775.133	619.818	1599.66	954.684	776.644	1326.81
P04196	309.746	714.325	607.221	657.73	749.088	534.141	521.02	314.043	500.312	468.377	323.727	373.653	590.52	394.566	898.199	793.14	785.996	712.973	674.538	743.029	507.73	708.456	540.825	816.784	587.478	353.024	810.799	713.085	717.191	707.956	514.136	698.777	571.972	548.078	369.207	808.724	612.822	960.395	361.754	494.309	642.483	417.961	798.615	768.581	929.803	768.158	579.943	585.514	407.236
P04217	1797.91	1749.56	2124.03	1930.29	1993.65	1808.5	1476.11	1385.38	1745.72	1850.79	1880.68	1384.34	1936.45	1645.81	1446.93	2117.55	1823.06	2272.88	2069.19	1768.55	1758.72	1873.8	1784.34	2181.94	1710.33	1526.03	2011.34	1850.92	1936.44	1593.24	1977.11	1670.57	1541.24	1381.52	1363.51	2139.76	1835.65	1832.54	1732.4	2018.08	1766.61	1741.38	2048.98	2075.05	2030.14	1806.95	2056.01	1741.43	1669.01
P04264	1296.16	1400.56	1852.48	2084.42	988.166	1495.85	1285.51	2160.05	3949.36	1760.85	2056.01	1654.02	1402.85	1025.11	1325.48	5364.58	883.662	2466.1	2099.39	2754.58	2498.53	2628.56	2178.31	2269.91	2468.44	1283.16	836.193	2992.34	2367.96	6097.37	1032.66	594.669	1018.05	2808.34	1901.61	1318.71	891.203	878.175	2775.95	1076	1531.45	1074.61	779.936	1562.15	1227.81	2148.45	932.578	912.503	808.633
P04275	18.0874	23.6392	45.3773	22.5404	32.8431	31.3455	17.6658	22.017	18.6527	16.0578	30.4345	14.5919	11.4904	22.8418	24.389	11.0316	10.8436	23.6894	10.689	18.0928	12.6201	22.6552	18.4709	22.8234	7.60173	15.8112	17.4176	22.4862	15.1472	9.11329	10.9669	32.4759	13.3007	10.9436	11.1948	32.4302	24.163	33.0677	12.8546	22.8943	36.2392	39.9565	16.369	26.7408	27.73	14.2679	27.324	16.3961	15.4757
P04406	2315.44	2103.02	1837.19	2112.01	1948.34	2125.74	2314	1958.94	2185.56	1828.74	2040.13	1992.82	2276.86	1750.42	2061.99	1942.12	2106.7	1987.13	1997.86	2260.46	2217.23	2163.22	2351.44	2051.34	2055.86	2300.09	2219.93	2017.83	2209.77	2262.72	2179.11	1924.13	2393.48	2103.35	2123.13	1959.71	2229.51	1842.96	2003.14	2002.52	2208.51	2238.41	2007.26	2083.75	2277.83	2463.58	2231.98	2184.59	2024.01
P04632	177.623	184.34	178.817	225.38	175.993	209.297	190.62	180.255	205.459	174.313	170.145	188.022	179.515	161.447	155.96	172.786	203.643	160.061	166.514	223.966	189.733	197.76	225.608	196.716	179.109	188.288	221.409	171.277	156.355	215.64	174.962	237.196	225.434	196.692	220.299	219.966	187.713	156.195	200.652	232.311	181.368	233.9	177.908	192.066	182.554	192.698	199.25	188.911	196.637
P04908;P0C0S8;P20671;Q7L7L0;Q93077;Q96KK5;Q99878;Q9BTM1	593.642	498.082	660.671	644.723	1175.35	796.259	712.109	822.397	838.518	576.423	593.871	544.924	782.002	776.276	839.788	852.137	563.931	973.699	449.312	717.901	730.351	476.422	529.933	452.008	777.476	700.407	462.53	666.723	620.635	743.737	888.146	578.32	687.781	624.822	1055.94	845.1	640.206	884.452	709.22	1055.77	1092.53	667.461	656.308	523.864	604.132	819.849	779.439	917.845	578.771
P05089;P05089-2	47.2973	58.8165	69.7384	38.4646	65.6472	64.6517	63.2254	44.6894	81.0829	56.9384	37.5912	66.6137	72.2924	35.5509	50.8008	82.3638	84.1079	62.7331	75.7114	58.6424	74.2084	55.7758	98.1709	55.8186	66.091	65.9642	70.3032	74.58	66.6438	65.4721	75.7518	49.2252	54.1125	39.6967	90.5592	54.8847	74.1306	57.5303	40.2331	87.5651	52.2755	64.0604	66.7909	68.3599	63.3521	87.1625	77.5067	56.5364	60.1976
P05090	904.668	1077.06	989.58	807.799	1290.35	891.014	881.115	679.785	1360.28	1248.1	934.122	1003.31	1462.37	911.018	719.694	819.814	868.178	950.548	1384.24	794.178	766.713	784.154	852.299	707.341	958.813	733.585	1271.82	1000.62	1221.09	701.975	1080.21	918.961	940.786	964.984	1112.76	807.263	757.853	935.664	758.934	1663.64	717.261	1284.26	887.869	784.803	958.784	696.579	737.664	658.839	988.296
P05106	33.9673	33.2123	31.33	35.0176	44.2782	30.4005	32.2258	54.6792	40.0901	47.7158	40.4607	46.4726	47.7849	35.6825	40.9695	44.0226	34.2577	29.3377	37.8001	19.8768	23.456	25.0502	32.3421	28.0133	31.9376	36.962	27.8465	37.6498	43.9811	23.7565	21.7123	39.8895	32.4786	31.6742	34.1397	47.5467	30.5314	55.7973	35.8387	33.8787	38.0709	33.8348	25.4021	43.5729	33.7044	19.0928	28.204	36.6521	39.6657
P05109	425.776	341.601	452.269	489.234	1117.55	555.327	429.829	579.728	2845.49	304.19	327.581	350.854	497.71	433.92	516.205	695.099	392.246	653.898	296.411	537.403	438.79	322.024	352.969	275.168	546.736	318.924	361.478	471.576	368.393	444.253	443.299	468.13	601.479	467.723	653.674	593.16	416.123	474.992	509.095	797.583	639.684	297.152	465.846	379.462	376.134	501.411	437.888	580.137	265.157
P05154	35.8591	33.1494	67.5835	50.1637	37.2461	52.4336	34.9111	35.177	57.7124	24.7753	62.588	40.9972	34.1506	41.6896	33.6552	48.3695	37.2898	35.9523	33.5083	56.631	44.1794	52.7256	58.1575	39.9304	46.1791	38.1884	46.9517	39.4479	36.2219	33.8707	33.4706	35.5864	35.3338	40.9429	36.7356	45.9048	45.3881	54.5719	55.2711	35.9709	44.1706	34.1227	39.6108	49.8641	61.8959	52.3177	44.4167	37.0313	38.9936
P05155;P05155-2;P05155-3	1387.04	1284.13	1929.54	1612.94	1478.34	1393.75	1359.65	1601.33	1501.24	1491.67	1534.99	1326.48	1505.13	1162.45	1397.85	1667.29	1752.11	2039.87	2035.54	1355.03	1712.09	1499.46	1588.83	1453.96	1310.33	1280.86	1565.97	1549.34	1905.84	1213.94	1243.39	1050.94	1318.95	1500.27	1004.8	1496.14	1400.62	1678.89	1199.51	1768.15	1227.05	1566.57	1481.11	1706.51	1652.25	1510.14	1628.37	1155.52	1681.62
P05156	243.735	199.707	349.854	332.723	284.508	259.379	290.768	320.939	278.723	271.796	328.633	231.127	245.06	273.445	249.175	384.204	255.422	309.719	281.071	315.172	284.523	251.105	244.027	299.724	253.937	259.37	310.912	307.007	260.896	306.288	239.529	248.454	227.052	241.154	176.118	378.739	229.749	306.848	327.823	333.687	277.587	237.399	288.699	284.553	292.276	278.339	345.291	267.563	215.596
P05160	64.0387	56.6634	88.8022	64.3824	64.1782	67.3374	55.0975	63.9222	76.5258	46.6333	71.6437	54.5785	69.6499	59.928	48.9532	54.2098	57.349	62.8017	60.6179	63.8904	60.4739	51.2853	66.6488	62.6858	65.7669	73.6907	56.1773	58.5683	58.1445	54.2485	58.8299	70.6625	60.7022	63.0309	49.4867	63.3709	62.6124	72.5131	47.4659	46.9237	65.5877	57.5965	52.5694	64.8455	77.5675	55.2185	71.6824	60.9641	67.8273
P05164;P05164-2;P05164-3	124.955	98.1144	100.131	103.129	296.404	154.709	116.248	127.458	132.408	89.4641	93.9592	130.323	132.934	153.251	166.028	155.01	95.2456	188.492	83.2516	128.905	101.98	112.312	78.9654	66.2771	147.145	96.9303	78.5788	143.237	99.9328	114.208	110.978	111.164	148.157	106.125	182.536	141.24	115.945	154.821	118.024	221.294	165.864	82.3594	121.045	96.6247	109.348	141.793	127.705	174.258	80.9293
P05198	39.6163	21.655	25.222	26.2506	23.1163	27.9057	23.9219	24.1505	28.7164	27.2049	23.91	25.2351	29.9137	33.4741	31.2771	23.3065	29.6324	25.956	24.7302	24.1324	24.4561	21.5691	32.3089	16.0209	26.1824	34.7625	24.7186	22.2232	30.1005	19.9846	32.9629	30.8769	29.5619	17.529	30.9382	18.9248	23.1634	32.1649	27.9191	21.7513	36.7687	22.3934	27.6003	18.1601	26.9814	26.6205	42.0272	37.6258	30.0304
P05452	80.6419	106.638	93.8698	97.0708	106.84	78.6721	74.8042	87.5065	103.44	86.16	124.26	86.8091	65.7849	82.2343	74.2194	72.5424	79.5795	90.4354	100.845	79.228	93.1439	73.0059	98.7355	71.4834	68.2196	77.305	89.6915	83.1875	78.7406	69.4663	99.7418	78.5925	77.0699	102.553	85.502	102.99	83.5328	120.114	103.042	82.3995	102.909	90.8917	84.1928	121.48	130.474	82.857	123.386	92.136	93.9925
P05543	95.9165	83.6599	132.792	110.07	113.6	130.199	85.188	89.3197	165.815	89.3264	122.086	86.0097	108.077	135.678	92.0911	138.32	132.183	132.832	140.164	110.658	128.524	143.065	126.537	100.05	124.366	66.6134	105.541	129.689	116.616	105.841	134.662	122.226	108.856	77.905	87.5458	122.464	104.554	127.162	92.2654	91.1771	98.1965	94.387	95.6102	98.0331	105.814	94.0726	116.529	116.218	99.0362
P05546	626.173	446.273	711.283	547.114	499.558	476.546	609.674	729.718	684.843	592.473	550.122	444.458	806.83	655.593	571.392	802.39	627.673	643.621	494.561	589.643	616.616	513.272	638.061	678.311	457.706	545.323	576.733	667.78	658.893	505.181	486.925	506.352	435.476	540.229	396.984	743.136	543.703	667.652	587.353	615.216	545.736	434.148	646.164	597.286	507.427	601.474	721.574	530.243	732.478
P06132	118.571	136.3	119.013	117.253	82.4245	135.291	121.274	113.185	104.291	84.2143	125.353	106.052	89.8185	101.454	132.942	128.177	120.479	92.5815	97.014	109.783	146.064	111.647	120.945	104.403	115.369	141.051	119.789	83.7995	91.6245	98.0197	103.589	102.416	124.696	108.673	128.159	128.741	129.898	87.1278	126.138	135.09	128.963	137.415	123.153	98.3916	110.318	80.1932	110.489	111.06	105.603
P06276	30.3503	39.1532	38.3245	33.3885	32.0431	38.5954	31.4902	32.6034	40.2451	25.242	40.1647	16.8488	35.234	31.7756	37.6836	55.0089	34.4131	9.31761	37.6039	51.7091	32.7079	44.9959	32.8136	35.6755	46.2311	23.3556	29.7559	41.8607	30.2019	46.052	36.8506	22.3884	28.3943	34.1675	10.6504	36.6236	32.6488	42.8167	44.4476	32.2329	33.376	22.9935	46.5882	37.1862	46.3156	42.3622	37.3137	29.3564	41.1415
P06312	2562.12	4735.19	2808.38	2940.62	4135.89	2998.92	3181.17	2350.13	2562.76	2773.74	2566.41	3279.6	2522.05	2180.54	3323.82	1647.42	2334.06	3768.88	4567.97	2241.59	2162.86	3934.27	2637.42	3241.95	2044.33	2815.9	3937.9	2940.68	2687.39	2961.85	2504.38	2021.99	2250.2	2535.43	1861.54	1990.56	2039.86	3332.2	2750.03	3246.51	3277.32	1980.03	2851.29	2980.94	2309.17	2388.13	2147.12	3003.66	2568.44
P06396	399.443	370.125	418.768	349.622	376.232	388.624	375.038	366.979	481.865	435.898	450.056	437.17	372.369	328.215	336.505	305.408	357.365	375.262	462.171	324.734	405.161	379.319	378.437	256.471	396.752	352.95	362.654	335.446	406.323	320.155	430.688	324.533	334.071	319.704	389.178	374.71	358.99	540.692	347.322	232.146	421.448	391.675	339.412	514.831	482.94	367.125	453.539	408.029	404.606
P06681	113.834	144.169	172.351	120.543	129.717	110.288	118.261	115.213	137.766	127.561	135.692	100.037	153.199	101.342	131.52	150.914	131.316	153.162	162.338	155.796	155.723	132.424	130.972	161.921	107.979	115.882	136.775	117.613	150.488	138.358	128.061	116.784	115.979	122.338	113.109	136.69	134.367	143.813	111.341	128.102	127.844	118.601	141.091	152.853	127.046	131.785	132.373	110.659	128.853
P06702	172.143	134.339	208.048	254.576	403.192	215.914	189.5	240.777	1775.69	122.518	154.118	165.033	183.108	163.769	201.965	270.699	136.629	253.663	135.503	214.284	221.403	134.977	130.36	127.471	244.909	126.792	151.675	177.056	160.815	165.973	222.364	218.653	278.674	199.473	275.001	290.38	165.822	219.536	227.967	314.454	285.658	133.62	207.179	160.088	157.022	207.077	175.614	291.956	125.708
P06703	627.75	622.165	865.12	748.708	628.809	667.918	685.941	566.879	687.582	680.617	489.074	680.206	561.675	488.781	538.472	694.429	652.822	486.309	815.742	933.485	811.852	754.874	735.471	661.415	725.411	804.228	643.127	522.24	602.194	900.244	965.004	688.343	607.812	642.213	516.356	711.169	577.398	822.949	870.548	610.39	696.126	676.608	649.732	574.817	510.092	561.328	582.188	468.514	736.782
P06727	1213.44	826.793	1032.15	444.638	1178.68	821.02	466.548	578.85	1147.43	1344.11	1437.22	945.204	379.88	873.876	715.798	343.014	761.745	864.164	731.395	693.502	810.455	895.351	471.796	696.209	877.459	690.1	869.945	576.885	781.922	508.614	879.994	843.646	613.777	887.027	672.302	706.889	605.352	522.793	395.735	982.722	885.712	628.142	554.335	1008.58	1263.95	740.288	923.05	922.747	601.203
P06730;P06730-2;P06730-3	41.0723	30.5058	24.7752	27.2712	29.3882	31.185	31.2947	29.9046	19.8582	24.7654	37.2641	33.678	31.9705	36.1239	30.0397	21.6008	25.3643	33.0941	18.9549	32.7435	28.6517	35.7327	22.6339	24.9434	27.1013	31.2577	23.3725	24.0889	25.18	33.1946	37.0309	35.4449	32.2564	31.0947	25.8404	14.2845	27.1769	27.4714	19.1188	20.7081	27.845	32.3505	17.3255	33.0315	29.7377	29.8546	23.3263	34.1582	21.9681
P06733	330.864	260.513	254.335	299.736	360.243	281.511	243.174	280.992	314.806	276.153	335.586	254.991	281.871	310.967	289.717	277.333	265.867	302.999	281.3	241.622	290.352	276.332	309.931	264.545	295.223	263.321	283.22	298.65	251.438	294.303	298.191	263.395	347.941	313.359	319.55	260.182	274.744	283.027	294.973	327.291	285.526	278.803	258.164	252.818	322.59	326.366	280.562	318.404	232.87
P06744;P06744-2	114.057	89.3835	98.3854	113.327	114.67	106.531	99.9291	105.194	111.085	99.7298	104.055	99.8511	99.9642	104.063	98.7293	119.2	96.6919	101.295	89.5047	119.687	98.0869	96.7532	98.93	104.841	99.8101	88.7191	109.144	110.889	86.7129	115.064	87.4541	107.893	133.48	110.589	114.208	106.406	93.5813	113.209	109.47	116.478	121.807	106.55	98.1766	95.125	110.206	121.842	110.92	130.765	79.4624
P06753	464.043	477.34	421.342	516.747	490.409	428.581	464.029	471.871	521.529	489.625	440.892	451.895	454.421	473.034	394.633	421.11	408.348	450.741	410.187	418.583	479.083	464.223	459.184	393.665	456.266	452.203	391.998	408.544	462.796	418.698	417.638	434.358	426.56	414.664	471.208	468.864	478.937	446.134	443.022	462.424	438.519	470.461	421.39	414.914	435.37	406.111	440.21	463.02	414.272
P07195	1280.64	1179.13	1110.1	1125.28	1087.2	1122.94	1149.93	1116.34	1018.18	1076.15	1277.5	1117.84	1137.06	1125.31	1136.56	1013.51	1191.24	1162.7	1006.74	1108.07	1086.08	1105.09	1144.35	1158.34	1119.67	1043.39	1143.44	1096.49	1070.76	1152.94	1126.88	1064.95	1324.63	1185.3	1088.19	1022.86	1166.32	1118.26	1054.18	1068.75	1189.13	1162.64	1107.35	1038.81	1231.15	1223.68	1240.8	1264.82	1026.53
P07203	184.822	127.133	253.231	219.551	213.484	259.339	277.662	267.242	234.755	194.571	251.906	149.226	231.464	193.785	283.051	237.198	189.717	165.566	219.893	235.921	259.096	390.44	295.527	192.185	182.699	249.771	158.476	151.791	220.148	261.313	252.913	224.327	278.314	256.965	189.802	217.215	258.994	192.513	208.315	166.02	252.493	402.144	200.821	192.023	229.269	285.3	262.77	212.225	233.121
P07225	211.396	195.345	360.089	248.79	230.871	221.707	215.162	246.054	211.98	205.457	252.256	174.129	245.504	237.407	214.558	288.418	194.081	234.165	236.311	268.249	256.459	218.182	226.696	270.161	202.36	201.069	199.543	265.311	202.222	196.325	200.081	180.097	201.202	223.472	167.258	277.202	218.913	279.395	254.036	222.252	233.356	256.564	197.79	243.319	224.904	238.137	239.976	203.587	247.646
P07311	48.8437	43.6841	33.1384	46.5039	50.3655	31.9169	35.5376	53.8305	49.4271	50.0885	35.5941	46.8812	54.8852	48.3286	42.8403	46.2132	33.3345	45.3245	48.9021	41.9526	45.6729	49.3929	37.942	30.8885	47.4084	43.6474	52.3534	41.9122	32.3037	50.7698	43.1256	47.7825	35.1674	80.5125	52.6255	46.6866	41.2349	37.2826	39.0646	47.3373	34.8985	38.2677	39.4598	38.3707	35.9698	35.8769	38.5788	42.9945	38.6698
P07357	201.62	218.846	299.185	233.169	225.284	199.716	230.413	192.56	216.215	215.58	201.741	213.293	251.618	262.068	227.204	299.244	209.748	238.116	220.842	262.544	241.371	186.314	201.433	277.76	218.6	226.884	251.843	267.667	237.087	202.013	187.041	203.843	201.585	253.725	195.453	212.838	219.814	177.537	197.699	252.307	259.78	207.187	303.127	242.006	247.202	214.802	260.953	232.568	276.171
P07358	100.679	108.272	163.172	137.378	117.168	116.348	118.383	102.901	124.628	106.02	103	89.6768	134.137	121.766	116.075	145.836	113.602	118.891	125.844	136.295	117.851	99.0077	103.234	139.352	127.048	128.595	120.778	125.051	130.973	100.218	105.43	108.152	97.784	121.08	97.9811	107.419	106.539	89.3563	103.704	118.978	122.679	113.928	139.254	124.424	129.327	111.583	119.928	109.937	150
P07359	32.7738	10.3897	32.0797	21.1157	32.9299	8.41334	33.7443	37.4987	24.1562	27.7909	28.3812	24.9284	33.6122	28.6833	25.2972	33.1355	20.4976	34.947	43.677	26.8398	21.7545	33.0582	23.4613	16.3363	41.888	32.0056	27.0991	39.6119	19.902	11.1588	6.58806	26.842	8.50103	24.1169	24.5842	45.9813	23.3391	39.78	32.4156	24.3634	27.0533	30.5797	16.4384	48.6002	24.0315	26.161	37.0092	37.1886	30.4739
P07360	114.333	105.796	154.492	130.75	114.635	116.972	113.175	108.143	116.91	112.243	115.669	99.7612	143.828	166.641	117.491	161.419	123.528	106.88	101.785	157.406	102.722	118.932	98.0316	164.686	116.569	126.915	104.989	126.935	121.236	108.841	125.385	89.1521	99.3695	139.342	97.2339	125.27	125.774	112.26	114.727	118.238	120.815	106.372	171.013	129.342	119.084	112.557	140.507	109.838	154.234
P07384	367.83	384.961	339.573	402.658	320.362	412.967	364.762	348.469	370.427	387.563	367.571	426.436	371.524	333.018	382.645	374.725	371.482	375.5	362.646	384.295	341.561	387.751	370.388	386.706	366.867	365.321	407.902	343.717	382.743	384.783	359.501	412.531	381.896	379.644	422.676	371.944	385.712	370.96	399.957	406.817	364.751	383.341	352.076	364.449	399.45	380.673	363.349	375.819	384.457
P07451	160.036	242.081	157.485	225.438	216.282	247.318	129.407	125.405	147.3	238.083	186.313	209.36	159.813	141.612	211.751	134.837	261.388	211.92	158.066	193.552	251.304	192.378	223.754	202.975	172.939	236.442	206.124	256.355	199.283	209.326	165.113	252.337	150.168	208.682	186.386	239.468	229.18	237.083	151.556	226.366	175.754	145.535	157.686	171.693	130.515	223.069	154.652	158.021	181.783
P07737	314.052	238.501	199.494	216.034	400.481	248.092	238.187	348.899	310.018	321.297	236.44	261.371	287.653	304.563	272.831	292.03	199.814	279.106	268.116	255.592	202.563	220.596	188.974	181.205	314.15	204.672	211.36	286.876	276.824	199.449	309.504	252.097	220.326	278.687	320.766	338.769	220.779	365.928	259.773	276.562	293.254	227.951	250.254	224.845	221.072	236.131	268.9	315.937	250.551
P07738	1136.5	1251.27	1086.43	1075.76	1096.47	1191.31	1287.23	1165.36	1107.81	1083.2	1216.91	1188.04	1088.8	893.077	1064.38	1064.49	1280.83	1320.95	1111.71	1128.06	1076.71	1191.62	1256.97	1261.57	1208.87	1130.1	1261.42	1133.93	1124.77	1181.13	1213.26	1166.34	1087.38	1108.67	1128.46	1122.74	1165.87	905.602	1079.06	1168.98	634.723	1091.85	1190.53	1186.4	1211.04	1212.34	1022.43	1060.4	1011.96
P07741	92.0056	78.6896	77.9007	92.2196	83.0862	82.8554	27.6087	19.79	93.5612	91.4028	88.2769	93.7765	113.327	82.7168	85.9279	96.8223	71.0592	117.3	97.6684	91.212	124.524	112.582	103.157	72.1605	104.34	93.2123	91.2706	57.9652	90.5039	88.8539	75.899	104.202	110.457	91.2136	100.383	93.9177	122.091	81.6554	107.692	90.7649	116.339	110.685	70.3974	75.7464	87.0286	116.228	91.7216	60.2741	74.1493
P07900;P07900-2	319.224	342.067	372.71	322.33	368.97	433.424	349.834	365.196	393.869	353.311	379.532	422.979	307.034	275.631	355.155	338.755	339.418	352.408	326.561	323.357	299.454	378.113	350.698	330.056	336.373	380.391	391.37	331.887	327.913	430.188	334.337	385.28	395.027	418.958	407.029	378.563	355.973	337.809	428	416.488	352.895	297.46	347.322	362.454	304.988	360.642	348.885	412.311	349.41
P07954;P07954-2	44.3246	52.1781	34.8908	54.6045	48.7212	42.8798	40.5285	37.3843	46.7321	48.0071	48.2183	61.1412	54.3651	44.851	42.7783	40.3759	32.8541	43.2987	42.2771	43.7061	47.0307	48.3751	39.5506	54.2879	49.9107	50.4848	44.4183	38.9811	41.7617	54.7221	53.9921	39.0639	55.1461	56.3654	40.7225	61.91	40.52	42.5773	44.8686	53.0951	48.9596	55.0133	59.0524	43.9253	49.0145	40.9522	51.1288	50.8055	44.3425
P07996	141.921	125.325	142.358	138.971	179.884	118.867	134.249	194.399	139.289	151.03	151.301	184.142	194.527	175.917	143.474	212.707	119.314	140.787	186.5	121.083	79.9777	130.194	134.158	114.797	129.424	126.697	142.467	161.742	195.787	106.04	99.3099	178.034	114.236	163.711	159.593	167.897	116.863	248.384	141.956	138.063	177.758	127.778	144.83	154.952	117.937	133.789	133.269	174.292	140.674
P08185	655.862	313.897	423.362	415.543	395.525	395.891	326.148	337.602	443.327	303.419	406.574	393.816	795.547	332.904	333.028	418.066	505.321	393.908	400.539	424.196	376.482	484.8	356.894	312.647	323.665	368.378	412.31	386.071	435.873	341.176	390.075	290.103	293.16	321.455	369.201	399.479	396.087	453.344	270.43	393.067	340.414	430.517	345.537	370.249	378.792	374.574	337.203	334.552	476.797
P08237;P08237-3	67.2461	58.2649	61.8716	54.4636	49.9404	53.9504	58.3302	64.9765	67.2802	59.0754	59.3661	57.7648	63.3541	61.1247	58.4231	54.8282	53.6857	55.7906	51.2026	67.3797	64.7729	60.4592	60.3977	54.933	59.7817	66.881	64.6483	55.4869	58.0406	63.099	55.5698	69.0253	62.358	67.6769	46.5113	59.1167	60.7122	51.8618	62.7087	44.8927	52.7875	72.1306	59.6407	58.4712	56.3016	69.1868	52.5765	56.8599	55.1601
P08238	60.2947	64.0136	73.0684	66.1624	72.2304	101.635	69.3395	74.5866	113.668	75.3177	89.2475	79.3529	69.3297	80.2427	64.5522	89.0748	86.9576	73.7059	61.6126	74.0451	88.3135	90.5219	84.8594	75.9028	70.9279	71.0154	62.2122	67.0436	78.0029	90.1604	84.2273	87.7435	75.3177	80.6999	94.9438	103.286	59.9126	79.7651	93.7481	96.7328	98.9279	68.9398	83.4735	83.1456	66.4428	80.4115	82.5425	91.0663	82.8237
P08246	236.73	126.353	134.812	153.409	443.955	266.468	210.875	188.93	205.738	152.46	126.33	189.36	182.036	184.216	237.044	263.426	181.939	358.612	153.883	179.632	175.785	189.48	112.043	94.9357	245.278	178.388	109.841	237.079	175.078	212.281	194.301	201.558	225.076	147.009	338.644	204.13	170.388	253.061	273.384	313.128	212.279	114.09	193.425	162.651	145.823	194.387	145.523	286.095	121.506
P08311	127.181	65.3052	57.6922	85.3645	211.082	98.1312	90.7298	139.207	88.4545	76.568	69.945	106.106	97.6777	90.3037	130.651	140.942	67.6043	201.592	70.2521	96.8814	83.4921	78.4743	75.7159	49.2219	125.703	79.081	62.975	106.329	56.0788	82.2689	95.4183	95.6532	119.421	52.5433	167.584	101.708	82.0699	144.989	92.1579	169.946	130.386	78.1038	103.035	102.183	91.2549	129.45	87.0413	143.589	66.7258
P08397;P08397-2	167.177	240.695	171.453	200.863	192.312	251.667	208.461	236.533	198.086	158.697	247.181	224.19	190.235	158.711	189.682	239.297	208.134	217.681	200.513	201.069	237.444	265.658	223.568	226.109	219.672	224.148	210.725	225.527	186.262	233.755	193.419	245.898	196.671	232.972	269.12	213.29	210.661	213.824	212.924	218.523	181.317	245.17	233.9	178.694	238.946	204.718	203.552	179.674	202.721
P08514	117.949	90.0958	89.8766	123.556	143.417	87.8701	93.4961	148.176	119.593	155.901	108.842	130.831	142.96	134.289	106.586	149.656	98.1519	108.605	125.719	84.9505	88.4886	112.602	109.784	85.5442	114.756	96.1418	97.5532	119.004	143.386	64.3331	92.4145	110.843	100.688	117.801	110.779	140.087	89.7076	178.883	110.343	113.711	113.323	92.2408	99.3818	125.084	91.4141	55.6449	100.464	122.729	111.346
P08519	10.476	24.7954	88.685	52.0891	213.308	33.0038	25.5441	98.6527	33.5695	79.9028	187.626	17.5759	28.3897	140.355	195.792	46.9294	28.9418	33.2311	83.3272	14.1833	154.055	87.8413	51.4965	149.24	83.7045	16.8956	123.95	43.6883	145.583	186.248	18.6333	73.132	24.4435	48.8074	36.0635	20.7007	138.896	357.174	35.8183	168.64	71.537	111.745	75.97	12.3205	16.5663	86.3114	263.43	72.634	207.984
P08567	44.4001	32.6164	24.2435	19.4413	38.7	19.7214	35.9007	44.1641	29.2896	43.9842	35.7606	62.971	55.2584	54.162	48.5674	40.6293	22.8621	22.1208	51.5442	27.363	24.1721	35.2919	35.6198	37.4195	53.3778	34.3742	32.5337	39.2883	43.3273	17.402	31.1391	39.0529	39.3355	21.8548	65.3376	59.6105	22.0519	67.683	31.1224	31.9298	57.2151	39.3799	48.1223	54.0606	41.7751	43.2237	36.883	50.272	46.62
P08571	26.7115	19.6647	27.5821	24.3219	26.6423	22.719	23.9706	23.1141	42.6524	27.1172	29.9026	28.0947	30.1385	34.2425	19.7739	22.3089	16.8282	20.843	29.523	26.2715	24.6292	29.1177	16.6115	17.9224	22.2608	27.8668	31.7667	23.3633	32.1396	23.6131	22.8773	27.4618	16.7783	29.315	22.668	21.8876	12.2887	32.6444	20.1032	23.0884	23.3876	27.8988	26.6154	28.1123	28.253	29.1222	19.5626	20.3614	27.8941
P08603	739.081	699.527	1315.11	874.372	815.556	709.386	798.369	844.118	842.043	804.595	1049.71	683.543	805.192	914.492	888.566	1147.58	1053.1	863.201	850.462	906.92	899.894	825.68	728.618	1002.87	716.577	790.406	777.7	929.749	793.803	767.554	705.902	729.106	746.632	824.962	659.094	1013.09	854.154	918.878	783.58	851.992	909.975	756.025	864.847	990.167	914.351	947.604	1097.37	849	807.984
P09104	18.7704	25.8109	30.0889	21.1925	17.2607	28.9857	17.2423	22.8329	12.4569	18.5996	20.15	17.9007	29.0856	23.5567	22.2225	24.8483	14.1725	17.5601	19.2415	26.1735	22.7549	22.1743	30.7885	11.1475	21.9303	18.802	22.027	13.0283	24.2992	30.2	20.1498	35.0956	18.7328	31.9544	22.3585	20.4217	28.8007	26.7798	12.697	23.0842	27.4573	18.798	20.793	24.219	16.1298	24.0494	18.3897	23.012	17.9123
P09105	142.167	162.301	71.1795	69.0997	112.161	136.095	150.95	167.576	129.617	96.795	94.9724	93.7334	117.723	98.63	124.607	130.732	139.732	95.1184	126.988	107.857	72.8465	132.397	142.416	115.745	72.7973	139.688	136.595	107.899	114.096	133.963	128.834	155.502	114.283	112.963	121.726	153.299	156.174	69.4618	169.469	108.384	121.727	75.015	82.7412	82.0487	122.182	111.667	86.0517	123.833	161.389
P09211	155.53	168.913	113.304	135.217	178.235	140.027	133.507	183.35	131.957	142.34	124.522	151.451	166.472	83.3726	151.318	124.412	93.03	121.395	115.93	141.801	208.926	124.411	106.607	107.828	115.909	127.163	157.992	127.069	162.096	216.422	157.399	119.59	113.975	143.687	175.556	173.272	171.324	190.05	107.367	140.188	120.113	159.678	100.747	110.582	115.964	93.7204	101.368	118.491	137.088
P09417	51.5478	38.137	35.2227	48.9983	60.8715	69.5901	49.0069	45.8381	56.4156	50.3548	55.2102	49.2596	31.3035	40.7917	45.3492	60.4629	51.689	58.8013	52.689	50.3086	45.0855	50.0793	55.0714	52.4574	43.9189	64.9324	60.6281	56.4575	60.6923	29.2105	52.9665	56.445	49.8704	49.6995	47.1132	59.2536	58.5705	40.1482	61.5973	61.8812	35.4873	50.3393	51.5389	35.4865	46.0543	48.9655	65.3501	50.8522	56.6216
P09493;P09493-10;P09493-3;P09493-4;P09493-9	231.16	266.917	179.642	261.351	177.929	226.217	256.597	240.105	276.222	251.334	235.999	230.015	254.553	187.408	194.39	232.778	209.868	208.785	227.566	200.448	227.012	207.243	214.419	208.549	253.983	225.852	211.839	218.511	242.646	203.608	249.111	256.533	235.855	227.667	235.128	208.036	235.8	193.818	234.935	241.04	236.149	219.222	210.554	230.654	249.994	215.191	234.424	197.533	247.134
P09543;P09543-2	26.0487	27.7119	24.3382	38.6047	32.3341	26.8308	35.3863	30.3977	32.6116	32.795	27.8855	26.553	26.9279	21.1248	22.6706	22.7088	33.8161	29.9237	15.4196	32.9584	23.7617	16.4298	37.6225	31.7663	28.9276	27.2141	31.5068	34.6224	28.025	15.9063	19.0405	34.8081	40.7924	30.915	31.2022	27.6447	23.4028	30.8184	20.7248	21.44	31.2557	30.5411	35.3567	34.7257	27.8904	33.5866	26.7034	20.4313	32.3449
P09871	277.266	333.814	399.077	369.955	325.523	353.022	317.42	308.763	346.22	349.993	328.838	265.289	303.873	325.249	377.026	379.097	298.76	311.134	389.295	309.747	308.217	359.413	343.823	283.215	274.281	311.876	358.469	293.286	338.348	313.211	259.322	290.83	316.092	292.025	250.835	371.24	347.43	339.572	299.868	346.149	266.733	314.718	311.663	334.967	302.994	296.42	362.58	323.09	318.537
P09960	102.92	117.489	86.8609	77.1718	87.4369	99.8002	86.3356	114.883	103.34	86.7152	97.3405	93.8871	112.359	100.304	93.9749	74.0996	74.189	115.408	104.162	103.57	118.077	86.9069	80.7926	71.7074	85.6104	113.04	106.113	82.1554	72.3652	86.8621	103.033	114.965	95.4803	84.5341	88.5267	94.0176	89.8877	80.9671	83.0607	79.5532	84.0501	103.584	95.2553	90.5119	103.536	84.8649	93.9818	89.9845	86.9252
P09972	196.973	161.426	186.308	173.528	76.7076	203.661	79.9522	194.301	156.144	92.5422	183.088	103.155	81.423	93.6264	81.6936	167.814	50.3732	115.918	148.053	141.612	143.426	167.835	7.26765	10.3941	122.641	110.743	166.982	48.6465	7.3957	173.784	20.6936	142.584	7.86179	133.601	179.388	52.1171	194.374	90.0175	47.2753	128.021	13.1864	109.969	101.436	160.135	154.132	135.271	146.103	123.686	101.559
P0C0L4-2	263.04	202.851	415.699	334.855	342.232	414.806	283.187	427.875	294.034	304.055	391.235	195.606	149.573	379.957	391.751	362.97	356.215	460.408	375.456	473.411	377.273	246.709	227.962	308.171	274.421	362.245	304.916	376.377	530.857	135.268	158.925	240.153	308.637	233.64	151.495	553.518	344.827	304.086	383.65	366.301	337.036	170.143	323.183	382.256	263.389	240.869	594.82	199.358	362.85
P0C0L5	786.883	647.712	1395.97	1099.92	1355.68	1230.14	933.869	1213.86	1148.42	1101.59	1313.71	669.129	1126.22	1247.89	1252.25	1265.65	1117.72	1444.51	1227.39	1647.45	1321.14	1126.92	1209.08	1196.06	913.985	1177.29	1190.27	1140.71	1664.82	483.645	553.381	778.632	1088.15	811.096	703.335	1809.28	1035.39	978.945	1434.29	1217.26	1188.13	811.71	1275.81	1250.89	1211.08	733.095	2046.03	858.587	1251.51
P0CG47;P0CG48;P62979;P62987	2441.54	1869.31	1373.46	1681.11	2144.03	2250.26	2030.94	1932.17	1913.27	2466.4	2495.32	2696.28	2146.67	2525.63	2321.72	2088.84	1816.82	2428.49	2563.98	2032.97	2134.38	2377.63	2302.34	2174	2501.07	2692.49	2100.96	2274.08	1993.88	2426.55	2928.73	2195.86	1930.7	1619	2305.17	1757.45	2055.43	1963.11	2120.26	1950.28	2377.31	2508.69	2460.91	2536.1	2350.68	2475.22	2205.99	2394.06	1934.12
P0DMV8;P0DMV9	248.218	225.791	166.745	169.974	195.214	280.904	216.627	175.942	223.97	186.923	236.268	213.14	146.336	178.813	211.388	227.794	180.01	226.148	156.767	128.5	220.84	200.549	140.438	167.566	178	227.606	233.17	199.4	226.16	211.733	167.884	262.482	226.161	294.401	132.783	157.105	187.375	184.82	158.436	174.125	182.308	233.437	198.525	196.411	191.171	203.153	154.291	273.152	163.641
P0DOX7	478.275	661.481	342.143	712.929	719.444	650.136	466.564	554.345	322.543	633.244	83.2728	881.335	67.9913	794.103	614.859	368.338	555.796	669.114	945.236	721.628	663.458	882.82	560.9	669.891	480.882	570.39	922.704	638.025	608.724	610.325	823.997	269.922	668.272	478.167	570.66	7.26983	584.6	807.394	883.036	424.8	649.352	714.64	454.873	638.106	56.3213	629.787	602.696	510.454	580.562
P0DOY2;P0DOY3	7069.33	7519.65	7895.2	6572.26	7500.82	5786.7	6572.21	6669.16	8289.73	7084.15	6896.77	8129.92	7427.72	7508.04	8894.33	4164.69	8171.91	4776.62	8378.26	7059.84	7578.97	8423.26	6661.84	8846.96	6235.69	6560.46	7951.96	6539.35	7627.36	6215.15	8668.83	7349.66	6850.27	5840.26	7001.75	5981.96	8470.56	8822.24	5062.08	6798.58	7468.48	7253.82	5965.06	8852.12	6586.08	6844.04	6623.97	7485.55	7825.5
P0DP23;P0DP24;P0DP25	78.655	82.8652	110.237	114.065	88.2017	77.0332	96.2527	95.4823	144.35	85.6577	88.4535	96.7484	84.6703	80.7457	56.3872	131.95	101.864	65.3629	75.1221	116.241	95.6717	107.235	96.6196	99.4797	95.0074	69.4626	87.0731	95.4686	88.1603	116.589	110.298	99.6904	97.2308	114.955	91.5457	125.667	75.4228	77.2635	104.067	91.7395	85.0853	74.3649	98.982	100.216	76.2766	92.1921	82.6527	78.2412	78.9348
P10412;P16402;P16403	113.192	67.763	80.5863	77.1882	110.243	59.1266	85.7672	137.647	96.9919	86.6919	91.3946	80.3458	99.0945	124.813	96.8416	102.268	75.3853	104.014	51.3014	103.472	120.752	53.3492	83.1561	70.2813	102.721	108.217	71.754	106.116	60.9835	84.7084	107.4	80.2057	97.6934	81.4552	152.641	120.061	65.176	103.742	96.0221	147.777	173.622	97.1657	66.2759	87.1382	96.4526	108.156	114.707	131.294	83.8342
P10599	1024.88	946.631	767.557	912.885	885.857	989.11	907.134	897.845	883.942	1004.93	867.378	939.828	908.772	878.188	870.02	919.953	893.782	907.038	799.422	871.131	830.619	861.273	938.253	779.818	962.519	984.129	882.641	861.659	959.931	871.645	869.763	822.996	906.529	813.905	915.4	917.703	876.745	933.695	881.833	826.466	910.099	846.674	844.699	789.437	897.926	852.107	822.923	968.067	881.842
P10643	163.724	151.484	222.908	133.431	161.906	78.6379	147.921	101.523	153.097	185.76	118.665	171.056	169.386	74.0983	105.644	123.745	142.181	192.813	208.424	158.375	147.648	100.682	146.524	155.191	135.027	123.852	147.365	130.954	130.256	153.34	222.651	153.95	155.073	147.696	104.659	164.345	83.7501	148.807	121.811	148.019	139.802	162.791	172.736	209.856	139.603	121.171	146.441	92.6313	165.501
P10644	54.6516	64.7637	28.8303	55.4447	53.249	38.0339	31.8973	31.1198	42.9564	50.1934	41.5344	24.095	33.9185	43.7269	48.0314	42.1896	44.8376	30.8302	24.2612	40.0023	50.5487	28.9255	38.3468	31.3734	41.877	36.9974	44.2473	41.8263	51.4263	19.183	20.8787	35.3466	64.134	47.4014	39.8055	45.7905	41.03	44.9615	39.0768	30.1477	38.5506	45.9424	10.359	29.2174	30.7494	48.4629	39.9694	43.464	41.5976
P10746	59.1255	28.1663	43.1844	39.6731	34.3714	32.146	43.9028	33.2876	35.9765	32.1342	41.594	31.1103	49.8228	52.6474	33.766	48.7532	54.3997	37.8866	21.37	37.7349	60.026	13.6619	26.2789	12.8431	41.2998	58.04	44.3432	45.4076	33.9909	59.3008	47.7744	38.7838	8.72419	45.3534	43.9167	32.6484	49.1209	23.3155	39.7338	38.5531	42.0973	34.672	33.2157	51.4256	42.8415	35.8551	50.0853	35.2739	29.2441
P10768	245.074	249.4	225.271	246.689	220.22	224.57	241.624	238.714	216.454	243.165	223.469	229.127	251.843	205.349	239.27	203.739	258.208	246.148	201.13	198.031	205.441	225.201	239.694	224.407	252.169	250.002	240.878	148.56	210.462	232.667	221.409	242.662	246.36	236.103	229.778	231.013	239.091	222.065	222.32	246.462	222.088	243.436	206.706	227.891	231.862	209.12	200.327	262.859	241.573
P10909;P10909-2;P10909-4;P10909-5;P10909-6	1037.44	1122.75	1294.67	1143.19	1183.97	1053.6	1046.26	1105.96	1281.32	1054.2	1306.78	847.039	1065.9	1175.63	913.867	1269.26	1296.64	1154.59	1199.89	1117.97	1216.79	1160.12	1119.78	1180.02	761.021	1021.27	1275.53	1227.12	1272.7	821.277	863.241	1068.57	923.111	1231.95	871.68	1238.81	1118.07	1183.97	1013.78	1116.72	999.384	1049.5	1170.01	1283.99	1073.34	1301.45	1339.98	988.071	1051.94
P11142	525.932	684.985	655.691	585.866	564.617	655.685	588.27	552.811	572.643	566.45	659.978	585.446	591.59	512.036	590.111	627.168	591.379	572.987	533.844	540.797	527.112	577.516	566.602	511.252	601.731	616.214	615.176	660.352	541.233	556.769	637.288	628.824	740.52	638.333	626.425	588.125	636.462	630.855	555.694	615.335	647.37	644.154	609.053	454.36	577.926	546.86	566	612.587	567.792
P11166	1802.92	1826.37	1694.97	1835.5	1754.91	1912.45	1838.68	1895.55	1737.41	1802.36	1931.64	1830.98	1896.77	1661.64	1932.89	1686.66	1965.81	1963.25	1796.81	1753.58	1904.86	1935.89	1740.35	1861.96	1904.85	1661.04	1983.07	1834.46	1702.08	1687	1859.96	1708.17	1880.93	1876.84	1881.53	1581.78	1965.29	1826.09	1518.96	1713.94	1809.49	1804.2	1734.93	1826.31	1944.63	1788.61	1906.41	1757.1	1841.6
P11171;P11171-2	365.081	471.248	388.612	434.495	454.968	457.665	457.241	446.807	442.708	445.659	418.432	445.794	439.196	381.598	433.381	420.665	468.022	453.783	381.475	403.717	393.217	404.891	456.999	406.663	443.68	456.388	441.452	394.636	434.655	399.506	380.736	459.945	425.634	418.629	449.481	411.843	456.614	397.235	422.233	433.079	389.752	449.077	434.099	396.675	441.46	457.67	423.492	418.181	409.319
P11277;P11277-2	738.43	812.373	696.726	753.04	763.178	798.376	827.757	769.229	737.766	766.902	743.237	800.22	763.865	683.9	783.25	741.701	784.771	766.52	627.405	721.114	702.262	724.38	754.102	715.299	780.651	787.241	790.228	672.187	748.063	703.415	720.399	783.174	769.22	773.587	786.124	726.006	812.887	718.794	762.651	789.296	714.17	786.158	774.198	700.054	793.899	790.752	750.116	735.75	765.932
P11413;P11413-2;P11413-3	108.412	87.7449	84.3865	83.2553	101.921	94.2809	79.6578	86.3751	90.0379	94.2179	88.6941	103.96	89.9724	86.0005	93.3647	91.459	84.3331	90.224	84.3806	90.2823	92.0403	80.0865	87.206	83.3483	92.2153	91.2116	84.9485	84.4264	80.8223	90.8124	85.5372	98.1888	108.713	87.1032	87.3528	88.435	89.6746	91.2338	79.5185	99.2848	93.8195	85.2202	84.3519	99.4636	94.0644	90.198	83.4713	103.25	92.948
P11586	54.0852	98.1602	94.9863	71.9828	83.6287	77.4909	50.2622	73.0267	60.8868	47.8193	109.31	107.275	71.693	70.074	75.6676	85.6337	53.9601	81.4637	51.4971	87.9251	103.521	82.9872	91.33	47.5775	85.9506	100.841	73.7183	67.3119	72.4691	68.8484	85.9274	91.9426	86.4354	85.1551	70.0409	73.1482	73.0431	75.6408	100.39	45.3951	98.6252	81.8614	74.9757	61.1064	71.2173	84.5384	64.1856	67.0785	82.5949
P12814	105	75.7128	60.5354	79.0437	125.487	67.1591	72.5616	108.529	122.061	96.5387	89.296	119.526	116.049	99.1534	95.5315	111.651	81.6837	76.1716	77.3161	90.8094	70.1428	86.2914	79.6351	83.8043	99.2921	90.1886	89.4911	103.457	91.3503	61.3831	83.0082	111.483	97.3545	75.4018	106.844	118.391	79.7739	141.19	96.4196	109.126	103.361	82.928	90.6619	118.952	96.1839	80.1299	82.704	112.162	107.92
P12955	93.7362	79.1273	76.6957	79.4465	83.1474	93.374	84.7658	78.7812	65.3587	71.6923	81.3253	85.5215	69.8953	83.5583	79.6749	93.0264	77.6097	69.5113	80.6326	75.1132	70.327	83.547	72.8393	83.3094	68.2727	73.1471	79.3769	75.9122	74.1208	68.9066	76.9458	74.0484	103.546	66.8237	77.687	73.7463	81.3911	77.2177	66.4961	79.9692	71.0353	108.031	79.7663	78.1275	96.6486	71.2833	70.9842	75.5341	74.8468
P13224;P13224-2	55.5163	45.8752	32.2319	57.753	49.7138	43.6768	50.3062	59.6939	39.2274	54.5793	31.7701	72.8483	51.1281	62.7524	43.3002	64.54	41.0285	42.8706	23.6236	47.2213	11.998	11.1843	15.5271	29.529	35.7854	38.0813	36.3023	68.3195	36.2102	10.3285	10.9496	66.2056	35.2387	39.5414	42.2986	59.1982	25.5174	64.5224	18.5948	43.0201	41.8815	50.0234	38.3358	59.6337	42.0595	41.4806	49.3794	64.2524	10.9934
P13489	226.26	273.913	219.204	213.541	234.013	270.915	273.51	227.24	214.721	247.297	196.061	265.557	305.114	211.56	227.289	228.714	267.055	242.904	187.3	194.586	192.626	249.522	194.341	211.359	216.334	265.066	225.745	200.844	255.852	215.695	213.5	245.601	255.01	247.167	227.104	236.679	290.227	239.48	207.013	213.823	208.317	271.778	235.212	239.259	236.954	213.34	218.416	232.508	236.48
P13645	855.254	963.553	2163.39	1729.31	680.617	988.536	1208.14	2205.83	5754.2	1431.72	2046.15	1396.65	1286.29	795.575	1877	1718.92	707.865	1850.56	1715.58	2071.7	2080.79	1816.97	1539.39	2526.49	949.891	1007.89	651.542	2963.25	1576.64	2950.74	806.475	500.121	1022.87	2381.81	1864	1133.17	712.825	644.719	2596.76	823.153	1652.9	943.73	680.993	1351.69	1225.78	1754.67	1114.72	1029.12	639.095
P13647	79.1416	61.0544	78.103	87.6157	58.302	79.0192	58.4572	93.094	797.555	84.4566	92.0363	74.2968	130.491	54.0386	74.1912	401.415	61.3584	116.738	94.1943	198.837	137.22	97.898	110.549	129.19	139.849	51.2194	41.7831	140.613	129.468	206.197	44.5064	34.4961	55.7633	144.608	95.6526	67.5646	57.0466	39.586	130.465	73.1826	82.6152	53.1802	34.6086	72.2857	79.4709	98.4977	42.9921	48.3823	46.1489
P13671	92.1244	97.4318	120.652	114.981	110.186	89.4036	106.188	112.764	119.445	115.751	98.5534	98.8058	99.5969	111.682	111.608	127.803	72.1075	127.296	132.634	98.5273	127.946	112.113	117.724	112.932	84.7554	119.974	119.391	137.777	134.873	116.539	94.5866	101.952	113.83	117.083	89.1902	104.299	104.527	114.717	90.3407	116.562	122.983	116.015	114.88	114.404	117.968	93.463	112.871	116.152	117.59
P13716	833.562	813.769	768.863	516.635	587.711	763.607	922.421	609.42	720.082	664.099	605.986	674.855	892.434	627.662	884.789	458.967	858.082	892.601	794.611	669.128	645.32	920	963.365	886.802	905.448	989.393	905.2	755.087	780.271	703.557	840.344	886.143	925.552	799.072	847.717	718.565	917.906	673.304	674.603	828.373	827.66	887.555	690.115	927.176	697.98	825.879	792.389	812.981	548.586
P13796	83.4991	80.0422	88.6714	82.7207	106.45	87.804	88.333	90.9547	80.5665	81.0227	83.0144	90.3064	86.0513	77.5561	89.4559	92.1499	77.584	104.484	71.6702	86.1233	96.3476	78.8096	92.1528	87.9787	105.332	74.314	78.8634	84.837	86.542	89.5229	86.315	78.1414	99.1766	91.5575	87.7617	81.0909	84.7064	98.704	82.7648	104.591	94.5209	84.0536	80.7806	86.7808	94.5505	77.1989	90.6924	102.75	80.6887
P13798	362.134	449.594	389.175	432.74	274.08	388.999	452.472	399.31	403.711	406.672	409.822	429.631	382.69	368.727	430.311	379.078	431.231	395.162	381.969	424.85	442.083	407.607	421.962	382.377	430.61	430.427	418.179	392.198	416.315	394.286	441.72	468.966	434.231	426.72	426.945	424.282	435.672	380.419	439.192	391.12	416.092	446.934	413.708	339.101	394.672	405.425	427.064	440.987	389.695
P13987;P13987-2	65.9317	73.2513	74.8496	96.5371	86.8809	88.1847	88.1519	81.4471	88.8251	76.6273	81.059	86.9639	78.6288	65.1737	81.1794	79.0617	88.9714	78.1194	80.7423	78.8242	84.2821	88.0935	76.9347	78.6326	74.718	85.7079	81.9932	71.3431	88.3189	78.8301	64.2542	89.025	79.8198	68.19	97.5725	69.7212	83.3227	72.1902	77.7314	71.5739	65.7239	72.7055	74.3292	94.6274	86.2802	75.3358	83.2603	70.7986	75.8907
P14174	378.915	327.653	263.559	411.469	365.61	401.331	387.801	394.247	447.142	437.066	279.267	330.172	263.578	348.307	320.692	338.838	396.636	277.25	402.448	356.816	409.847	393.681	396.516	376.12	387.146	350.272	478.428	375.808	441.127	343.45	373.448	476.259	416.537	412.752	427.343	437.087	436.081	338.281	424.676	379.843	500.762	419.786	443.117	436.061	374.658	381.139	383.575	426.714	342.114
P14324;P14324-2	21.9825	24.2416	30.5928	22.3805	32.5084	23.8961	26.4377	27.1796	29.2269	29.296	23.5183	36.6836	23.379	14.8375	31.7947	34.2399	33.9427	27.9353	38.9444	47.6257	41.4342	17.9098	32.9117	30.1792	29.0986	32.8524	34.5578	29.9266	33.439	22.7532	22.3799	31.936	38.3147	22.35	43.5645	33.9871	24.5643	30.6095	35.4463	29.4428	36.6566	23.9795	26.0161	18.6843	26.5722	38.515	34.8054	35.8479	34.205
P14550	31.5764	41.7975	42.0251	42.0753	32.378	39.6234	39.552	32.6025	43.9966	31.161	38.8883	35.916	36.3037	43.4978	32.4564	40.1824	37.4704	35.3259	14.5829	38.7334	36.3167	37.3848	41.6853	31.0726	40.6896	40.4525	52.4278	31.3566	48.0024	49.1383	53.1504	37.7294	39.7178	33.5202	31.7563	28.9347	26.285	31.0647	37.7182	32.5692	36.3998	31.8766	37.9753	43.2863	38.4251	41.0453	33.1006	32.2706	31.588
P14618	70.0779	37.1795	44.9364	55.8635	81.6324	46.336	50.9733	69.5767	99.0887	80.0204	60.6275	59.9534	65.9963	71.7949	68.7462	83.6611	44.6632	58.1856	43.5366	49.6091	59.9213	57.9968	63.0981	56.387	63.0398	59.405	52.8614	94.0567	52.4608	55.3046	62.2802	76.3735	83.1121	50.0227	86.1715	86.0917	44.5499	99.1213	71.2118	83.1266	88.2877	68.5207	76.8693	63.9414	68.9545	67.913	63.6715	105.368	61.6091
P14735	25.7113	27.3857	41.9117	46.6213	37.7591	42.3861	33.0746	37.6799	53.5211	34.248	43.3634	44.8363	38.5872	30.3669	57.5082	36.0294	32.8974	45.8613	46.0961	64.9583	36.3916	43.4871	32.3902	34.9498	46.5726	37.6397	47.4398	42.1294	45.2993	35.4814	44.2716	42.4996	38.2714	38.7671	43.66	36.101	39.8925	31.446	38.6156	39.1886	34.903	40.8235	38.2114	36.3793	40.6214	54.4225	44.1495	43.1544	44.99
P14868	34.6008	27.6054	37.3264	30.2335	23.6889	31.2678	29.8569	34.2945	40.7281	29.1207	28.8163	24.7013	31.6466	27.3673	29.9333	28.0691	37.9521	31.2143	22.8485	41.0739	31.4982	31.0566	35.6915	30.9021	34.7776	31.5064	33.4484	26.3523	30.5342	31.7241	39.7118	33.1219	32.9076	31.0273	30.3431	28.4425	31.7594	33.9189	36.6532	32.3225	29.537	31.6505	30.5666	32.6512	37.6062	27.4255	34.254	30.5362	30.7938
P15169	50.1679	66.0605	63.1882	68.0218	62.9493	55.0513	50.2303	48.1173	72.3843	65.8864	57.1022	45.2694	64.0758	54.7833	57.0743	60.187	49.5262	68.7299	55.3368	67.5998	70.0887	81.108	76.9215	92.9104	50.5037	63.5305	56.1819	68.3542	77.5424	50.8692	57.0447	52.405	56.5767	80.3728	45.7772	74.5372	47.3475	75.7943	44.0802	53.8936	62.8611	53.6395	53.2738	51.5023	58.5662	58.2551	74.6661	36.1673	75.363
P15374	60.5497	48.6015	46.2745	52.4006	53.0136	49.8199	66.8924	55.8064	60.3304	47.4407	55.9185	60.8664	49.6499	49.6829	47.6514	53.6196	46.1205	45.5755	54.0162	64.0032	51.1679	67.4669	59.6434	43.0964	50.9028	70.3109	63.9138	57.8437	52.7787	59.1345	51.5046	52.9725	51.8166	76.5792	55.9901	54.5062	58.6931	49.7612	54.6369	48.5762	53.841	54.8036	60.6985	51.257	57.2118	48.5844	61.2095	60.5512	47.1865
P15531;P15531-2	986.342	806.319	723.202	815.442	796.468	862.982	874.782	771.601	753.433	791.887	849.88	751.378	858.418	763.523	795.877	793.429	858.994	825.555	728.804	836.864	629.102	876.414	787.654	780.447	819.743	740.589	782.438	718.62	852.035	730.721	886.095	799.835	923.309	788.543	835.607	813.442	856.249	718.703	815.365	801.877	889.503	909.613	829.819	793.948	890.278	881.543	848.647	867.203	741.687
P16070;P16070-10;P16070-11;P16070-12;P16070-13;P16070-14;P16070-15;P16070-16;P16070-17;P16070-18;P16070-3;P16070-4;P16070-5;P16070-6;P16070-7;P16070-8;P16070-9	36.1021	51.6279	49.0564	35.412	51.6973	48.675	59.2035	64.8796	27.7558	39.5797	40.3976	52.7327	52.8028	27.9756	36.8839	35.5143	38.9399	44.6191	73.5262	29.3002	35.2308	59.346	39.7287	29.2372	49.0127	41.3404	34.1556	34.8247	56.6593	45.6384	44.5824	43.0799	39.7067	36.0977	54.1015	36.1934	51.8123	35.9339	34.136	49.6497	36.2409	38.5954	24.9266	54.8902	51.9046	45.6363	40.0996	54.8126	23.3666
P16152	103.193	149.014	104.574	165.833	118.705	141.971	72.8877	66.4379	114.028	133.117	81.585	115.085	140.488	107.524	107.072	118.897	111.318	154.889	113.083	177.841	137.934	112.911	145.976	103.413	125.607	115.415	107.848	98.6861	97.9019	155.695	147.782	129.571	114.871	96.2517	141.33	121.725	122.073	97.5562	138.671	119.26	106.648	116.973	169.591	150.801	177.83	135.033	138.866	101.625	137.437
P16157;P16157-10;P16157-12;P16157-14;P16157-16;P16157-3;P16157-5;P16157-8	1009.43	1167.18	924.265	1013.38	1068.04	1096.19	1139.79	1048.6	1070.04	1054.34	1009.3	1096.9	1055.58	989.303	1035.81	980.92	1074.39	1038.64	902.969	997.568	975.048	1010.74	1015.27	995.602	1067.85	1076.33	1108.66	969.59	1054.22	994.917	1021.88	1122.6	1081.19	1077.44	1057.82	1001.3	1135.11	996.429	1025.75	1050.87	1031.75	1091.41	1085.31	965.858	1080.71	1087.53	1030	1069.15	1053.97
P16401	33.512	30.747	16.5456	44.6286	54.5746	45.0914	34.8179	46.4356	40.6398	49.2263	33.2099	49.4872	49.8577	64.3714	44.1931	51.9429	39.4362	46.9919	21.8521	44.4888	46.7937	22.458	28.4324	9.33323	49.9357	43.027	14.5126	37.1531	21.5014	37.5416	46.493	39.6546	53.0131	40.4674	63.1082	51.8415	40.9144	42.0756	31.8798	72.4324	63.3203	28.782	34.6245	30.892	36.3879	46.849	42.8708	63.9943	19.9556
P16452;P16452-2;P16452-3	342.4	434.613	344.711	364.874	347.707	418.809	409.221	374.474	376.32	362.151	361.01	385.465	373.155	374.552	367.982	338.757	356.207	328.73	299.47	340.034	361.189	374.04	337.802	341.493	333.818	372.529	382.975	346.105	358.604	397.348	339.361	392.897	402.852	378.507	366.442	401.693	392.548	337.398	350.274	365.312	349.608	405.624	395.531	305.207	415.705	389.802	357.043	375.576	367.547
P16930	135.597	117.791	76.7462	83.3825	78.03	128.271	139.564	176.252	67.9919	108.229	116.631	75.6895	126.486	74.8803	117.371	28.9014	146.858	132.277	125.881	78.7935	129.229	84.6722	149.203	84.3163	128.305	100.757	85.0658	92.7859	103.858	43.8138	121.96	60.7424	130.266	41.0413	76.685	111.938	122.408	67.8344	122.209	138.495	78.6465	136.909	84.8907	78.0241	123.304	115.931	72.4334	63.2192	125.861
P17174	189.071	176.65	145.575	157.298	167.275	159.086	182.172	170.919	147.256	157.757	171.242	167.445	164.18	166.376	155.722	148.126	147.624	148.125	161.88	157.78	166.956	176.814	167.98	170.458	175.313	155.66	161.672	154.454	146.718	180.287	159.01	164.568	180.897	176.665	171.335	146.008	121.497	158.438	163.672	158.05	169.934	163.591	158.354	115.464	165.408	167.711	146.272	162.941	146.754
P17858	106.017	114.302	95.8975	103.022	108.003	107.287	115.348	106.522	118.164	107.376	95.6494	119.847	111.727	81.1423	108.799	104.928	102.287	119.375	93.7301	126.258	124.992	112.616	118.129	113.792	115.705	126.586	107.049	104.3	101.013	115.078	100.499	125.312	115.728	115.53	96.0749	119.8	117.4	98.4987	145.551	110.057	115.547	118.916	105.376	107.369	108.911	105.043	96.011	101.183	105.73
P17931	52.3437	10.8712	40.2734	39.5958	24.9038	28.8766	38.3478	27.0083	36.0315	33.7898	42.6918	46.5314	35.7975	22.5724	21.4325	27.1279	22.6818	24.2807	27.2009	46.8267	35.2639	31.0031	38.6917	44.3732	37.4101	46.0249	29.3077	36.5521	36.0706	20.0441	49.6441	34.0583	29.5029	19.9749	43.8137	35.2721	27.4145	28.415	30.8376	39.2433	33.2553	32.6805	20.2343	24.9542	39.5538	18.6457	36.8714	28.9045	32.7822
P17936;P17936-2	91.4105	46.6388	63.6151	79.1968	62.4916	61.0716	78.6096	75.3075	86.9273	73.2439	11.8532	37.7108	62.6676	68.4956	52.6507	71.1642	57.6541	55.1894	68.0319	53.7221	60.8012	85.2227	63.7948	64.5966	63.495	71.5848	59.9309	67.2185	76.8364	40.315	60.0444	49.1437	48.5748	57.8932	54.7296	55.9038	49.3553	58.926	83.5667	67.6683	75.3581	64.2432	67.5067	50.3953	58.519	52.2864	67.4936	64.8903	81.0789
P17980	133.601	154.528	128.054	111.046	115.183	126.127	141.76	141.808	111.745	129.477	152.945	119.084	133.872	121.072	126.911	113.033	109.603	144.152	131.522	125.778	113.969	127.845	146.149	127.057	122.986	145.087	153.895	118.329	123.085	139.216	108.115	129.93	147.229	135.511	120.962	104.869	113.603	126.533	120.248	145.355	125.73	133.669	121.187	112.413	126.593	138.289	139.036	137.663	123.341
P17987	111.764	102.45	108.36	88.066	102.25	104.888	121.31	116.588	86.4501	126.251	117.55	118.91	119.802	102.778	128.679	101.697	88.0113	124.12	81.6622	133.869	71.0148	105.845	93.4099	122.867	103.353	147.388	102.272	92.1339	137.68	119.09	101.725	122.913	146.908	116.672	124.127	102.838	116.37	56.3508	109.761	96.3619	143.46	102.807	103.438	90.4802	112.261	135.36	87.8811	48.8516	95.5193
P18206;P18206-2	77.6562	52.7853	46.8785	55.7403	84.2426	44.0333	60.6008	66.2253	72.4474	79.3337	68.0656	89.5362	73.7316	88.9223	68.9833	74.0595	54.1265	52.9053	54.5048	41.3435	43.9138	58.2113	67.7611	56.0232	72.6968	62.4486	59.4316	83.3286	68.6746	35.8198	52.3539	72.7276	57.8911	54.7177	76.0113	86.8807	47.4129	114.717	70.2961	62.8926	78.3851	71.2327	62.1726	77.8354	62.6351	61.1768	64.3549	82.4551	70.6313
P18428	34.7149	20.7899	52.6428	25.1769	36.2363	39.3996	32.3703	52.6257	33.3124	32.3221	41.7033	21.3902	38.985	67.3345	28.8448	56.5644	33.7923	44.8346	6.88462	27.9334	12.3028	38.2389	32.3397	34.3666	36.4397	24.9986	36.6321	33.0614	39.6896	13.3597	4.94477	12.3488	46.5373	17.8261	27.9593	41.3413	29.622	38.2516	29.5203	43.9612	47.4692	55.7758	34.2346	33.7924	27.1847	31.4175	49.523	50.4198	19.3192
P18577;P18577-10;P18577-11;P18577-4;P18577-9;Q02161	133.978	87.8858	116.136	143.975	145.499	140.82	147.992	101.371	93.0999	134.013	113.009	116.08	155.724	99.5592	136.779	100.143	172.618	145.142	118.751	97.0814	75.8137	133.92	127.916	124.139	137.898	145.446	89.8413	78.5979	170.852	113.684	163.785	158.612	105.658	98.2537	123.786	81.156	157.185	94.3204	122.956	102.147	141.129	122.142	90.9943	156.068	121.489	132.906	95.2864	88.8926	134.411
P18669	84.0506	72.8075	80.3372	71.3191	68.0955	92.7744	76.1825	96.9314	79.2523	72.0439	83.1701	70.7742	86.9804	71.0309	79.7793	73.5006	76.7087	72.9348	81.1107	76.3408	66.9121	72.0082	91.2848	79.8436	75.051	60.4184	70.1179	57.894	75.0255	66.8039	89.7491	87.4047	100.086	76.6468	75.9453	73.1716	80.5835	65.9737	68.4098	79.933	71.2084	78.7639	65.5776	71.404	87.3112	87.5046	79.4212	79.786	73.4971
P19652	885.434	687.918	1357.75	966.178	1197.53	875.522	1074.68	1233.97	1012.9	749.026	712.998	619.814	685.865	718.267	676.192	1316.09	465.584	1160.98	763.1	977.346	694.505	527.171	963.356	1168.05	735.549	728.32	1111.54	779.188	783.096	942.389	748.31	727.36	850.247	1068.64	620.516	1135.78	955.746	784.129	1309.29	1143.26	1085.9	781.184	872.571	879.712	662.495	994.006	944.135	915.847	914.524
P19823	847.576	948.035	1280.91	935.795	808.903	918.036	932.178	831.004	993.443	1028.9	1066.71	935.606	904.823	778.823	1037.81	911.446	1000.49	941.204	1112.61	959.547	1084.93	1185.12	928.904	1148.36	928.108	1020.58	928.861	1116.18	1054.41	970.919	802.649	1005.35	900.953	901.351	943.958	1053.59	864.401	1020.57	776.342	909.527	1093.67	895.86	1162.32	1150.8	1192.71	1067.36	1023.58	978.923	1110.81
P19827	739.72	762.694	1117.17	744.471	619.011	782.12	814.957	787.167	879.713	787.112	824.927	707.943	809.074	664.085	816.517	824.933	929.749	854.75	856.251	718.545	865.231	1010.58	676.897	971.408	773.616	810.409	759.139	957.582	833.282	834.976	583.088	778.303	735.04	747.874	775.094	834.237	701.565	738.267	677.054	759.167	850.619	747.952	975.914	921.189	986.925	828.338	828.367	791.066	891.016
P20073;P20073-2	154.434	125.815	99.8438	131.748	133.01	152.367	127.678	100.609	103.562	134.013	120.203	162.093	97.1729	107.976	116.121	90.5615	129.375	137.96	129.178	142.647	108.45	135.017	119.008	128.377	145.446	151.093	135.174	128.07	118.41	145.612	147.65	105.674	137.049	125.179	137.873	129.76	162.069	127.834	142.516	120.821	136.308	132.812	126.312	125.141	134.239	151.728	131.128	141.41	119.325
P20160	130.96	66.2898	79.1747	87.3354	209.139	164.952	107.293	117.744	102.625	77.8917	85.3793	100.442	100.907	153.904	144.078	133.767	77.0976	178.694	86.3437	153.326	108.587	76.8539	69.3891	56.5246	137.315	78.2977	84.4196	105.305	88.7906	116.1	106.227	93.0775	106.987	74.3889	154.803	125.925	81.2183	151.114	122.417	141.808	138.704	80.7083	101.29	99.9228	102.521	128.358	109.565	182.283	81.7566
P20340-2	92.7075	71.8086	85.2484	78.6612	91.9631	101.014	86.3588	88.3037	79.9221	78.5532	105.792	105.23	78.0932	71.8812	70.9219	81.1047	89.0029	87.7265	107.203	95.8169	104.051	102.658	94.2283	96.5166	124.551	88.4941	83.7018	75.6376	88.5188	75.7789	79.0368	95.8696	106.884	111.833	102.417	78.6891	100.55	80.4617	93.117	96.4685	103.663	93.3341	77.7607	85.8653	84.2506	93.3589	102.145	82.9701	81.5316
P20618	156.406	154.353	128.833	148.472	141.385	137.343	158.044	147.688	147.785	144.522	140.913	143.083	165.883	131.607	158.092	120.081	132.447	138.745	140.571	154.805	143.827	141.747	145.793	137.993	142.442	157.725	153.742	135.056	138.183	151.81	161.39	149.346	153.683	154.384	141.271	146.187	170.128	147.394	144.227	145.919	154.665	152.225	163.258	122.549	147.766	136.26	129.451	150.887	138.633
P20851;P20851-2	97.1125	99.1861	176.539	150.111	105.182	135.568	109.267	126.061	145.099	104.604	122.63	74.124	106.984	116.798	111.453	158.323	95.9099	143.53	105.577	128.28	141.956	116.985	118.503	177.161	104.825	102.044	136.854	138.259	119.841	111.366	95.0197	99.1001	91.5293	144.501	83.064	153.8	114.004	161.932	134.918	127.827	119.488	117.263	106.033	129.903	102.424	125.023	129.804	98.4565	136.031
P21281	175.433	168.104	146.264	155.372	147.696	140.216	197.194	177.961	179.939	186.439	165.073	135.506	164.42	167.976	148.939	159.84	178.629	177.517	166.032	265.468	222.854	165.178	168.177	133.612	152.537	163.035	205.35	161.455	147.893	195.222	181.286	171.826	154.461	168.401	180.068	159.096	207.634	152.432	177.869	186.781	196.29	175.041	166.433	145.912	159.983	171.931	178.644	170.741	171.255
P21333;P21333-2	163.152	106.024	90.3311	95.8154	174.209	83.1769	109.768	164.895	132.908	177.129	118.605	173.949	156.964	187.59	146.614	165.98	117.156	100.188	80.1408	97.8756	81.3838	110.115	131.163	112.632	149.565	147.633	134.861	201.187	129.977	75.0774	90.9009	175.738	137.489	94.4779	195.241	196.865	103.14	275.698	144.976	153.076	164.106	145.727	142.059	177.953	146.537	141.348	158.504	195.696	168.369
P21980	239.257	236.312	179.982	229.76	172.912	254.296	273.427	252.86	206.572	249.174	237.275	206.747	206.784	213.432	170.615	199.894	224.02	283.297	233.574	217.456	204.728	172.623	250.202	182.145	217.986	242.686	294.095	213.612	251.132	244.567	224.176	234.756	236.2	202.412	213.697	128.262	169.37	215.963	217.015	251.163	200.291	210.776	182.415	171.366	234.688	245.363	250.022	283.172	210.028
P22061;P22061-2	303.207	355.962	339.872	355.552	338.603	363.47	393.487	339.52	302.445	383.764	370.727	357.01	358.792	278.588	314.572	312.267	332.696	379.691	363.589	349.518	350.192	369.171	343.92	346.851	337	379.394	365.643	329.636	373.785	396.843	342.629	375.193	346.619	380.56	341.922	306.235	373.207	306.904	334.833	335.454	328.066	367.92	351.24	329.448	344.757	382.595	336.931	306.602	332.372
P22234	87.966	96.3802	96.1926	113.288	87.9988	126.287	104.539	93.6725	117.565	100.096	102.081	112.806	83.7752	75.4005	94.5634	145.178	120.103	106.349	95.6603	123.09	119.338	107.595	116.22	99.1916	104.697	129.529	108.524	98.7995	98.2639	100.958	109.843	110.348	107.919	103.053	123.445	124.221	126.83	99.3153	137.219	93.7613	127.311	104.89	101.299	82.9236	102.751	100.767	104.569	125.59	112.884
P22314;P22314-2	141.29	157.555	136.013	148.214	141.824	160.052	169.123	150.579	145.054	159.171	158.653	152.841	154.798	154.431	133.137	147.286	159.104	159.271	166.361	162.075	178.2	163.352	155.905	149.72	154.702	159.519	157.8	147.531	147.717	179.096	164.453	156.566	167.036	165.446	162.698	155.946	155.495	150.598	159.38	166.545	152.446	170.056	163.244	135.564	151.086	163.266	161.67	175.764	157.149
P22352	136.888	97.266	138.86	102.057	129.209	92.2681	110.39	87.4632	119.158	130.276	129.012	109.45	140.026	98.7021	132.152	110.089	134.978	113.433	189.727	98.3324	152.746	139.722	139.529	123.033	90.8812	109.484	153.502	112.672	149.847	112.109	130.338	89.5696	119.515	110.91	96.9813	126.755	137.88	129.568	105.546	114.326	130.305	190.894	121.481	146.901	149.568	119.727	119.586	80.538	127.976
P22392-2	125.47	97.9786	87.5276	99.3172	99.708	107.261	104.421	98.0852	87.8294	91.6787	130.811	94.2143	94.2979	65.0392	81.8223	101.226	85.8002	99.878	101.989	88.2473	76.9512	104.149	102.43	107.703	96.0703	46.9503	88.7726	73.1264	90.3778	85.9095	102.797	93.5535	117.545	99.6981	101.555	90.65	104.206	93.2047	86.2418	102.656	101.04	110.757	96.8657	89.9832	111.903	123.482	108.927	115.281	80.7785
P22792	175.711	172.142	270.726	213.927	197.456	158.561	150.494	157.886	240.479	170.836	212.343	142.715	171.399	184.428	154.045	173.413	153.032	185.94	180.048	211.292	198.223	207.109	197.31	208.44	108.018	199.699	160.795	204.754	187.303	143.613	151.63	153.047	186.667	190.136	152.43	180.322	162.726	231.009	132.392	179.975	148.317	152.06	153.023	153.258	163.426	169.707	185.688	108.246	221.848
P23142	64.1635	76.6778	67.5549	57.537	75.1462	79.5971	59.9121	48.7906	68.61	74.358	96.5989	69.4563	50.9068	76.6872	65.7775	42.4368	69.8037	67.5202	74.2226	64.1775	60.7357	84.0544	85.2738	53.643	82.0676	77.4685	85.4044	73.6995	64.2755	51.3471	101.664	71.2154	54.3672	57.7898	68.6849	58.6217	57.1415	82.357	47.3118	56.2569	74.8446	88.6696	54.9886	103.855	87.7318	61.8849	93.651	67.6575	71.832
P23284	38.4764	30.5314	34.9642	34.8838	42.7603	41.5995	39.6682	45.4197	47.903	46.5741	42.7008	32.5542	35.8495	57.7154	41.694	35.735	33.1559	44.663	30.6578	41.7481	32.9971	37.6558	39.8811	38.9163	40.3869	42.3159	38.8273	35.029	46.6885	32.1092	37.0449	33.884	38.0806	38.1654	42.2519	47.9457	28.7223	51.3903	32.8187	45.5535	43.1215	34.4078	29.6533	36.439	22.7787	35.0348	37.356	43.9458	34.2904
P23526	380.243	344.506	349.633	333.511	328.071	328.612	345.397	327.468	324.177	345.55	364.011	333.791	353.474	318.73	361.248	294.102	323.824	364.031	341.983	358.971	335.454	365.686	297.351	358.976	337.848	340.674	343.214	318.35	338.466	370.246	375.52	360.53	385.904	383.12	349.414	336.022	353.999	328.016	354.471	352.457	348.063	385.763	336.782	320.371	390.569	360.041	373.768	341.388	315.488
P23528	476.662	505.61	496.305	536.737	508.895	495.84	508.262	530.206	554.695	562	529.619	551.419	447.194	422.288	461.648	515.912	556.619	536.825	480.209	474.893	463.457	425.901	508.333	419.218	487.05	569.942	484.271	464.085	501.119	475.144	468.033	453.048	534.104	540.473	641.684	488.774	476.358	588.764	535.185	484.074	533.239	516.181	531.299	467.429	565.393	507.97	580.86	514.03	463.182
P23634;P23634-2;P23634-3;P23634-4;P23634-5;P23634-6;P23634-7;P23634-8	23.2581	32.7242	18.5469	28.1926	34.611	27.2704	54.2705	33.3704	17.8929	28.7757	22.9634	34.2021	30.4577	8.88943	18.3431	22.1346	24.6388	37.637	14.9928	24.5012	39.4028	32.5777	23.5302	21.1828	33.2397	37.9412	34.3195	35.9686	26.063	38.2238	31.3034	27.1305	30.5543	30.5224	33.1085	25.7559	27.842	26.2877	23.4854	31.0705	32.1058	36.9667	36.4563	20.9912	27.5587	15.909	14.5175	26.21	24.0413
P23919;P23919-2	39.6337	39.5554	46.1243	47.3888	36.4954	40.224	47.299	41.912	38.9413	27.0489	44.5195	53.7447	35.8923	24.392	56.1097	55.5094	41.885	37.4972	51.5629	41.8136	54.7835	44.9512	58.0902	41.0001	45.5343	50.0435	63.4056	52.0236	48.5337	62.3449	51.2788	41.2341	67.8665	38.7112	40.7139	37.0817	48.6963	51.2242	37.6823	33.865	32.9572	44.6603	41.9149	30.3167	48.5638	31.0037	43.5281	41.5809	43.7138
P24158	147.552	65.3422	93.5617	75.0336	245.356	128.441	109.681	107.122	108.529	88.1889	98.4296	111.603	126.215	157.966	157.272	138.194	95.4779	218.279	88.6947	116.971	137.253	85.3003	90.5081	81.1654	196.317	104.974	102.779	120.256	73.7699	109.302	167.271	97.1321	181.216	53.7756	141.637	133.849	72.068	135.819	111.474	197.222	182.816	63.9586	136.103	80.5604	103.635	144.259	152.996	137.092	112.09
P24666	443.421	454.965	413.415	474.859	441.879	428.881	425.589	385.773	464.319	494.313	499.338	471.454	483.517	452.817	379.502	457.142	499.81	502.661	433.889	345.667	384.679	475.278	479.427	488.598	486.39	475.97	516.052	457.09	453.72	446.384	491.896	356.83	455.012	289.937	518.773	401.517	475.97	450.589	430.069	357.213	442.316	535.113	381.913	370.654	425.61	516.385	361.722	511.719	446.568
P25311	477.667	455.263	586.966	465.611	482.495	422.718	333.13	392.261	612.024	391.89	388.119	444.538	420.709	387.544	406.209	365.865	548.394	522.555	525.931	267.288	371.26	418.288	376.217	388.59	392.996	371.466	463.436	399.286	503.379	321.748	318.999	310.217	307.753	333.036	396.998	343.667	459.161	540.886	334.542	373.216	456.767	344.434	409.557	553.207	448.128	503.253	388.66	452.711	419.719
P25325;P25325-2	119.652	157.716	132.475	142.54	127.692	146.688	150.161	141.999	153.11	152.599	129.585	158.16	147.216	125.916	137.366	138.863	165.254	158.109	142.792	158.84	152.251	153.057	99.1565	149.404	142.739	140.723	137.517	137.06	137.724	172.201	147.407	159.156	173.695	175.935	155.587	143.653	156.402	130.977	149.447	159.069	129.594	147.818	147.035	127.413	162.506	150.58	160.48	99.1279	140.649
P25686;P25686-2	15.6687	14.5486	15.4787	13.712	11.6517	34.3489	20.0515	16.2078	13.1603	23.4917	17.0356	23.9881	14.2799	21.0385	18.4252	20.9379	13.7997	10.8407	26.0039	25.7525	20.2637	22.6758	15.7922	22.5874	24.0829	15.1982	21.408	22.8058	17.7249	28.1131	27.401	15.8852	23.4724	15.3163	20.2568	20.8611	18.2402	19.4358	23.1239	22.4195	24.9354	9.16044	16.5497	20.227	25.798	19.5867	25.7453	29.8033	32.2844
P25786;P25786-2	260.088	200.843	192.444	230.604	209.589	205.739	216.449	223.096	228.475	230.005	208.023	205.216	247.211	195.186	235.824	182.223	213.8	209.492	190.496	227.519	205.787	229.252	219.989	219.24	235.402	253.773	234.336	215.454	220.531	228.01	251.704	238.315	213.799	210.441	216.241	204.724	245.925	204.794	224.252	230.374	223.992	225.015	251.648	197.317	245.277	204.88	202.086	222.501	217.994
P25787	78.7833	63.8149	71.7797	85.11	78.8731	77.4078	78.4706	74.1649	80.9015	80.4737	76.2773	72.6266	89.6863	84.1184	87.1861	65.5311	66.661	80.1266	68.1918	77.5212	76.8997	81.4633	63.7891	63.7509	77.2317	76.4398	72.3034	70.4894	74.2248	66.6916	68.242	88.1482	80.5012	74.59	73.7898	62.7573	75.8207	75.2926	78.2337	76.8569	80.8775	77.5388	77.094	64.842	66.8014	77.1712	72.7445	80.1299	68.444
P25788;P25788-2	136.821	121.814	123.719	119.71	114.518	114.859	130.453	124.245	124.764	119.502	104.647	114.727	129.715	113.25	119.556	117.157	124.832	120.588	106.826	129.547	117.363	136.309	117.924	123.104	124.976	134.442	116.301	111.335	115.597	125.191	143.128	134.817	124.438	110.432	109.923	127.291	133.08	124.852	129.486	121.689	136.805	133.836	132.663	108.436	105.82	115.723	122.035	121.252	118.029
P25789	224.218	248.821	215.637	247.721	247.436	232.66	239.424	245.864	249.249	246.48	242.712	247.745	272.157	259.784	252.297	188.958	237.113	225.447	245.763	255.947	243.429	286.398	248.385	237.027	247.444	277.091	246.32	243.44	234.378	259.896	247.84	257.072	254.794	249.828	224.493	224.423	278.277	228.254	274.322	250.335	267.411	262.821	272.727	238.246	241.278	216.519	242.153	259.019	242.521
P26038	190.33	231.386	206.565	216.431	256.682	227.133	251.024	245.908	254.298	209.75	220.445	230.884	219.706	179.467	238.728	235.106	217.749	226.017	203.246	221.057	232.309	197.638	240.271	213.931	237.232	213.224	224.451	215.963	201.176	197.717	244.086	224.564	228.085	232.165	246.843	236.081	219.406	245.908	217.029	245.59	219.871	216.116	216.255	239.114	219.464	224.61	209.5	222.654	243.658
P26447	1506.75	1500.29	1380.07	1756.93	1432.35	1349.27	1514.05	1291.55	1596.82	1701.73	1249.78	1743.83	1399.17	898.623	1365.96	1185.5	1686.32	1526.78	1067.17	1350.91	1318.02	1577.39	1457.47	1339.39	1381.53	2244.31	1299.74	1202.16	1599.44	1563.8	1468.48	1507.6	1536.19	1625.54	1280.35	1431.97	1497.29	2754.57	1568.67	1200.01	1655.95	1519.91	1576.65	1329.27	1657.89	1189.91	1407.58	1317.41	1601.8
P27105	1217.29	1471.1	1274.1	1354.72	1454.46	1492.09	1541.5	1489.51	1545.59	1427.52	1586.59	1484.83	1345.8	1234.35	1318.56	1353.63	1542.92	1460.9	1544.59	1464.71	1397.05	1599.29	1528.82	1358.62	1358.26	1546.31	1517.75	1402.45	1367.33	1412.74	1416.08	1494.51	1285.85	1482.01	1621.01	1296.23	1586.69	1585.41	1344.22	1290.37	1289.28	1615.96	1503.05	1529.54	1439.02	1394.93	1415.13	1374.87	1201.51
P27169	422.732	359.952	459.23	417.548	372.443	258.858	303.866	331.491	372.524	357.087	379.8	342.132	355.737	396.611	392.428	340.773	363.279	285.796	434.389	315.563	318.029	473.59	440.766	330.673	320.504	325.316	370.867	307.623	338.707	448.633	305.261	366.435	272.939	311.176	287.181	299.992	351.841	359.714	324.705	400.547	328.387	322.833	260.562	398.204	427.931	363.328	243.038	321.178	505.365
P27348	28.3881	33.183	34.3106	42.5863	34.9507	40.7553	34.684	35.6298	55.2895	27.3713	38.4053	40.6958	30.4895	39.2477	28.8176	31.3651	28.1417	36.9242	39.8307	37.1257	27.7027	38.6452	50.0449	28.1383	53.1882	43.24	37.9818	43.122	31.292	39.8981	45.5463	45.5657	47.3496	34.2187	43.8423	32.6106	41.265	37.8092	46.4804	49.1912	38.4502	35.9048	37.0636	38.9537	31.6937	35.3663	34.9917	44.7709	37.595
P27797	40.6233	20.9014	17.5027	28.2484	28.2898	15.3995	22.8718	24.3362	27.7273	26.1643	27.2099	19.4065	26.0993	27.8413	33.1764	27.2506	11.8837	22.8131	26.2986	19.6606	5.73674	13.791	10.5991	13.4258	26.5038	32.5761	25.6548	16.8817	12.26	14.8455	28.0331	16.143	20.0743	16.9541	23.1433	31.708	18.7695	18.1486	32.3655	15.3288	19.5102	17.8829	15.3469	8.05174	14.5699	12.8327	13.5273	30.2295	28.4612
P28066	101.528	91.4329	74.7885	99.9712	93.1266	93.0307	90.7236	100.906	86.2678	96.0732	85.9404	91.5251	101.3	89.5597	84.1302	83.4764	93.5643	92.2292	75.1932	106.609	100.534	107.057	88.6811	96.5822	90.9203	100.17	94.5994	84.3082	102.144	99.9774	96.9763	105.088	97.7098	94.5428	80.7094	82.0892	100.348	75.8768	94.0263	91.1075	101.996	99.3207	105.352	96.2988	84.5484	92.2211	95.9368	96.4747	93.2282
P28070	115.876	113.03	97.3813	104.743	110.168	105.518	102.097	112.536	122.205	100.202	110.234	91.8955	110.416	111.99	112.103	86.2022	108.251	101.248	68.8021	114.31	94.8461	121.368	97.3572	94.6916	124.377	132.85	112.116	99.8257	100.165	129.988	113.76	116.384	110.769	101.834	98.0526	108.587	106.111	94.8245	113.43	96.8698	114.046	119.685	110.624	96.3556	109.605	101.513	110.56	113.729	84.5372
P28072	205.646	180.863	180.533	215.384	181.144	167.522	180.545	178.28	214.422	209.868	173.815	195.862	204.294	180.434	197.512	179.126	178.317	209.106	162.409	225.48	185.521	224.793	183.416	167.65	163.309	191.458	180.481	192.73	176.461	224.702	211.415	214.747	207.328	188.14	181.798	209.676	202.277	178.527	198.554	192.479	215.014	209.812	222.999	191.587	186.695	175.058	187.863	197.76	177.563
P28074	133.668	106.919	117.799	128.035	109.506	120.535	125.242	126.374	120.149	117.861	125.017	104.639	129.927	104.641	130.998	96.6165	111.659	112.971	98.9914	114.399	123.124	141.843	132.448	108.317	110.185	131.409	112.686	93.8072	112.853	124.065	131.525	121.846	120.154	126.565	111.949	114.667	129.783	120.044	123.674	121.044	127.235	125.611	126.682	114.828	121.443	114.88	104.644	117.88	106.615
P28289;P28289-2	47.7265	54.8043	48.5326	45.466	51.7183	50.0156	61.9956	47.248	52.7741	49.5755	52.5281	55.6181	75.395	57.3382	55.3699	47.7538	40.3071	55.4728	42.7031	61.7139	52.636	48.2235	53.1369	42.2045	54.3506	54.54	50.0378	50.513	53.0568	53.9799	52.6036	49.8511	57.3196	50.4798	56.0091	51.6943	57.8784	53.6349	88.3105	62.6511	47.0158	59.0972	62.4539	50.2115	53.0348	58.406	50.5958	54.1042	46.5993
P29144	66.7709	70.3263	59.4509	64.6527	61.313	58.758	67.2789	70.3402	69.9219	60.0989	65.693	71.4316	69.4198	64.8441	64.7698	66.8663	66.4848	69.6116	69.8316	65.5167	69.0369	71.3361	75.9973	59.4509	70.4557	78.1702	72.0498	60.5691	80.3184	84.346	71.413	61.7772	73.3646	70.9612	69.9132	65.7923	69.0745	64.7902	64.2401	79.79	80.2764	79.633	68.776	66.0909	64.1681	65.705	70.4649	74.6114	71.7986
P29401;P29401-2	118.251	115.073	128.516	143.084	180.466	151.653	117.095	118.29	107.75	124.026	141.849	157.349	161.738	128.797	152.354	116.712	145.264	160.437	125.556	152.712	168.574	143.911	149.223	125.522	151.678	163.09	143.519	126.423	125.274	155.782	133.07	129.631	144.383	132.127	141.416	155.328	162.933	162.972	183.32	147.515	173.211	145.288	131.481	121.017	153.206	151.956	162.956	157.711	135.708
P29622	148.452	120.87	201.634	132.487	127.514	142.07	139.852	120.495	144.371	138.823	158.366	128.212	117.966	143.827	151.008	114.235	189.238	137.098	160.413	164.124	133.663	184.012	130.203	156.724	112.478	121.242	127.996	130.312	153.137	117.777	151.711	133.834	101.016	120.118	123.973	139.444	127.192	171.957	170.249	127.155	114.634	107.29	135.751	146.256	179.484	156.03	139.492	110.306	131.594
P30041	2903.06	3887.55	3787.21	2831.49	3353.01	3751.79	3081.48	2792.14	3346.81	3843.85	3519.6	4340.5	3263.36	2985.35	3572.99	3532.88	4061.39	3688.54	2757.13	3564.24	3252.39	2728.6	2778.15	3657.15	2993.34	2736.86	2735.4	2647.03	2745.68	3750.64	3608.24	3490.93	2706.99	2944.47	3827.1	2530.52	2813.46	2574.94	3523.96	2864.6	3322.44	4020.84	3524.66	3203.94	4451.28	2647.43	3741.89	2581.95	3461.35
P30043	3378.96	4114.58	3118.68	3739.61	3640.71	3883.35	3691.74	3592.89	3317.93	3518.2	3061.44	3679.82	3784.58	3006.93	3742.87	3439.76	3575.43	3830.65	3615.85	3504.59	3853.99	3523.67	3905.54	3500.77	3645.98	4171.23	3682.38	2958.64	3497.43	4010.06	3620.49	4147.29	3694.48	3538.38	4194.22	3323.06	3410.82	3518.01	3923.41	3733.42	3481.38	3615.68	3687.2	3213.69	3667.29	3632.11	3283.47	3269.58	3484.36
P30046	732.558	698.635	669.163	853.52	752.718	855.863	782.775	724.736	736.847	837.6	661.971	727.84	871.755	714.741	826.218	664.209	714.791	750.53	775.672	780.947	767.429	770.042	804.989	789.638	873.445	840.43	602.13	669.791	831.484	846.582	825.115	913.308	670.721	727.377	782.102	724.614	868.187	681.002	633.951	743.932	874.773	726.546	730.228	725.709	766.857	730.848	736.489	736.594	738.706
P30085	68.0977	82.0338	68.0033	85.2711	84.5495	80.6293	78.1783	78.577	64.6118	87.8134	77.8476	62.5067	38.2351	63.8381	80.0291	86.9929	63.2802	70.5065	49.3775	63.8429	91.8388	18.4293	97.4467	67.9049	93.2227	107.765	61.8872	26.3987	68.2066	78.0071	65.8722	81.7192	75.0214	79.7836	89.8472	68.6409	66.9822	90.9407	79.9748	61.9447	80.0258	69.8182	79.4787	41.169	85.84	38.6066	71.3292	68.7104	46.6623
P30086	378.283	409.893	337.101	373.429	370.861	377.848	387.196	381.641	368.485	360.118	349.365	378.132	371.147	315.995	393.057	345.147	398.682	399.268	353.289	363.535	359.529	323.837	385.75	348.521	363.595	379.875	336.244	306.542	368.648	352.68	349.888	377.915	334.224	371.941	367.072	365.571	390.394	348.431	340.704	379.186	354.163	397.32	342.614	340.075	377.732	339.979	334.924	352.759	340.37
P30101	28.1514	24.5573	23.9403	19.6347	28.9204	26.0811	23.9904	23.0155	39.3762	26.6388	23.9953	30.2601	25.688	43.4253	20.7804	29.7714	21.5681	24.3375	8.02558	24.8927	20.1903	22.4671	25.4366	19.2451	28.3736	22.9572	27.5528	25.774	19.7533	26.8709	27.5654	26.9621	20.7251	29.754	25.4634	30.217	21.959	34.9146	23.5732	26.1473	33.6757	28.8622	29.3779	28.3094	24.3591	24.5337	30.747	36.6908	29.786
P30153	134.701	154.44	109.347	140.225	127.511	154.237	140.928	132.214	132.843	143.721	136.009	136.931	131.086	122.218	139.655	127.583	138.048	142.801	122.686	128.587	125.378	147.952	137.466	129.89	144.855	137.232	154.631	122.56	141.969	156.274	144.357	151.387	142.686	137.845	134.719	129.431	143.902	121.763	139.47	142.343	128.026	134.442	130.247	128.189	140.131	131.588	123.473	138.406	127.518
P30566	137.037	127.829	116.827	129.481	120.961	119.443	140.466	139.595	118.576	130.938	129.519	124.841	125.88	145.236	134.823	126.991	121.678	113.617	141.997	125.255	127.849	140.826	141.5	123.711	132.419	137.721	127.305	133.47	123.429	132.796	123.449	132.113	137.831	126.056	107.811	126.461	134.828	113.411	143.889	119.394	124.956	148.497	125.309	114.499	118.768	123.224	131.16	119.379	120.926
P30613	225.466	196.012	180.712	175.078	192.297	163.783	162.75	175.455	173.638	164.687	178.629	209.045	174.087	154.079	132.304	173.496	199.885	199.96	167.626	206.39	195.044	148.374	158.809	102.929	204.43	192.221	211.133	196.434	171.458	206.478	192.745	188.343	164.37	171.29	200.2	156.52	143.354	161.284	171.924	191.661	191.777	169.435	182.155	174.875	184.027	178.744	178.972	191.551	175.645
P30626;P30626-2;P30626-3	385.222	275.571	291.09	295.548	272.131	262.461	310.921	299.401	299.392	245.536	273.404	311.544	313.313	216.815	256.022	269.007	270.206	322.078	291.459	338.005	301.119	301.902	318.476	283.774	309.603	342.464	347.89	318.156	281.42	331.453	304.985	298.407	287.707	282.353	305.792	257.437	255.052	252.792	276.734	342.028	258.693	303.361	302.724	261.953	280.457	304.327	311.195	256.872	270.873
P30740	54.5589	53.9991	42.8979	55.6552	78.0789	57.7278	61.113	48.1832	64.676	62.0414	51.1504	59.4525	54.3012	57.1753	61.4249	62.0899	44.7442	67.6919	48.641	54.357	56.1075	50.1082	50.2948	42.3393	66.2331	54.9408	55.5393	53.2983	50.3838	56.4171	50.7209	53.9184	55.0756	50.6664	66.6697	56.287	51.3267	59.2392	56.1222	65.7886	51.8991	44.5344	47.9279	46.4298	53.4009	54.342	53.6399	65.2794	53.2392
P31939	134.774	162.646	168.408	154.829	142.236	130.482	131.827	154.99	117.489	132.939	179.241	199.546	145.211	122.663	169.383	158.689	141.895	173.374	161.8	180.835	179.42	160.633	138.258	142.605	154.549	154.961	156.934	120.316	138.612	146.365	149.788	157.416	170.252	179.437	150.948	124.719	136.014	114.317	149.914	63.4667	154.619	181.475	51.5097	136.374	165.58	171.503	166.684	121.734	119.45
P31946;P31946-2	106.29	112.709	80.1588	125.961	113.665	113.455	102.677	118.383	114.42	113.801	111	123.684	106.858	121.056	90.0831	83.0663	110.916	117.347	103.413	102.255	105.099	104.742	98.8312	106.768	124.125	119.805	130.832	97.8121	106.321	117.659	115.654	103.751	109.004	105.88	107.983	97.0763	106.459	103.385	111.173	117.931	116.612	113.447	109.681	97.8081	114.596	106.662	105.654	130.236	100.261
P31948;P31948-2	270.17	217.767	206.24	212.408	224.8	222.111	243.62	228.085	199.011	228.689	212.433	252.616	205.788	204.547	234.279	219.553	190.408	209.187	194.186	187.613	203.567	221.819	212.833	208.733	212.538	230.704	216.48	203.331	210.225	244.911	184.818	200.839	234.924	247.033	228.115	221.177	221.861	196.124	227.917	217.837	222.549	202.998	221.36	206.548	222.694	204.897	217.433	256.649	213.081
P32119	16849.2	18811.7	15663.1	17936.7	17126.5	19198.4	18941.5	17492.3	16545.8	17540.8	17618.4	18428.1	17521.9	16188.6	17737.8	15461.3	19319.4	17729.3	18070.3	17713.3	18673.1	18708	18910.1	17767.6	17933	19109.6	18224.8	17760.3	17568.4	18727	19410	17212.1	18816.5	18905	19276.6	16640.4	18152.6	16306.7	17500.5	18077.1	16868.8	18238.8	17028.8	16773.8	17143	17467.4	18734	17301.3	17328.3
P34932	82.599	69.0943	64.6652	61.1921	68.6143	69.2659	70.3659	64.9945	68.2806	69.3904	71.9076	72.8601	70.0343	68.351	67.5725	69.866	64.114	63.7985	62.0664	63.8516	59.6282	71.2927	68.967	66.5484	64.8202	61.2311	68.5837	61.811	69.1257	82.3044	78.4395	67.0359	64.8275	67.0776	66.028	68.9545	76.8749	60.9541	76.6605	74.6499	69.5045	72.2799	59.7738	64.4961	69.1356	69.568	62.5577	73.6998	58.4566
P35527	796.164	863.444	811.504	1157.9	615.182	974.494	738.143	1090.76	1205.65	1091.72	1093.95	918.287	793.662	591.888	556.328	5996.86	450.685	1436.54	1146.36	1528.68	1276.45	1800.47	1262.56	1028.21	1892.5	693.882	470.083	1318.23	1470.92	4873.79	582.884	363.044	448.378	1647.67	1019.16	822.834	547.473	591.618	1486.19	661.495	668.118	665.967	388.529	803.225	515.711	1404.31	332.96	437.237	499.044
P35542	504.59	522.162	856.321	637.093	640.698	625.966	670.587	666.521	474.891	556.628	624.99	386.598	770.451	645.1	656.039	971.091	438.018	751.799	617.952	695.135	437.761	523.727	669.52	640.335	569.639	492.378	681.899	756.838	585.959	541.339	442.747	453.673	552.112	710.806	443.047	731.619	593.694	808.079	660.1	989.421	588.037	710.387	572.236	594.198	610.959	605.143	598.743	510.588	580.63
P35611;P35611-2;P35611-3;P35611-6	351.489	392.264	340.101	355.489	361.999	372.553	406.275	338.787	396.886	372.433	377.618	414.781	401.08	361.331	374.167	349.722	400.639	403.312	348.356	416.418	418.429	369.459	365.88	362.794	369.205	389.655	405.794	334.402	354.167	399.909	405.522	432.248	373.471	380.749	399.84	374.692	421.114	368.459	387.212	389.505	377.618	398.711	430.962	367.247	390.63	404.851	413.813	379.567	379.352
P35612	194.23	232.249	200.339	199.655	242.388	224.84	253.264	235.393	212.002	230.794	209.842	232.725	217.2	214.986	238.53	213.177	238.069	234.073	204.021	214.843	215.586	222.23	218.877	197.69	236.166	234.817	224.144	173.276	217.347	232.344	196.413	230.496	238.833	218.228	224.974	215.678	249.526	234.484	204.783	237.185	208.546	234.022	222.203	200.301	239.979	227.586	223.832	216.163	228.697
P35613;P35613-2;P35613-3;P35613-4	45.6496	55.4458	54.5937	49.7288	58.657	45.8279	48.6089	47.1905	43.8791	31.2289	45.7565	45.5453	55.649	41.3371	48.2395	42.9615	46.5088	46.0718	53.649	42.2079	41.7424	56.9235	53.2653	48.0709	45.9176	41.9529	49.2068	52.5006	56.8039	48.3797	50.2189	52.4323	56.7405	50.5812	47.6186	41.3235	55.6963	50.4966	40.5449	36.2825	46.9706	39.7828	46.062	50.4407	49.7741	66.9118	41.2834	52.1643	41.4444
P35754	106.571	126.792	131.69	124.717	108.374	95.954	69.0473	92.673	109.41	106.98	84.9393	54.7283	105.398	98.1609	116.577	120.974	108.56	103.21	32.0941	105.982	94.1966	99.5297	82.7723	109.119	99.6703	106.881	74.0262	109.457	79.5748	109.586	105.939	110.952	128.16	126.432	81.3434	119.392	103.992	56.9145	103.166	100.582	97.9084	127.289	116.479	111.426	107.844	120.571	115.964	90.7894	83.4982
P35813;P35813-3	15.9753	19.7745	19.7413	14.4184	20.1117	17.2168	14.6421	16.8798	12.5698	16.1535	15.1649	19.2467	17.4515	27.6793	18.4499	18.1921	16.4445	13.5171	8.16881	13.3432	26.7796	17.2285	24.2988	19.6156	22.1711	22.8668	20.1793	20.7679	21.3978	21.1763	15.9969	13.8765	18.6303	22.4347	26.3441	18.399	15.7752	16.0656	20.0631	14.4542	22.1302	10.356	16.4115	10.1768	17.5956	16.5695	18.6165	26.088	18.0497
P35858;P35858-2	113.896	89.4019	122.827	115.193	82.8962	107.731	107.258	101.584	120.352	118.478	94.4796	88.7185	118.813	120.56	82.7865	93.5507	80.6723	94.1096	99.2419	84.2435	104.325	144.778	97.1837	128.623	96.9459	121.469	116.212	128.69	102.319	91.1653	90.0805	105.562	78.9939	146.26	94.8462	111.671	84.3672	104.684	137.34	107.206	115.19	100.205	132.69	92.995	75.4636	100.454	76.9721	121.194	117.958
P35908	184.517	246.73	625.573	416.308	198.013	213.965	315.713	565.247	571.119	345.099	473.208	345.793	351.419	223.131	775.46	406.444	189.129	438.28	453.025	469.186	413.793	412.759	352.635	674.887	187.553	271.8	145.994	747.495	406.764	579.177	260.377	146.882	256.031	549.384	502.294	283.263	174.565	141.271	653.623	214.165	454.763	243.795	137.778	319.336	285.017	485.475	373.398	290.3	174.922
P35998	88.1641	85.822	85.0031	91.4497	89.7473	78.44	96.5149	91.1995	79.8268	89.6307	90.098	93.5645	104.506	99.2362	91.1101	89.4987	73.5541	93.0145	100.678	89.9588	93.2126	91.3303	100.717	82.7022	86.3031	87.8259	102.352	79.9221	94.0639	99.666	66.8541	86.2409	97.3174	108.428	83.0567	77.9117	73.0232	77.9939	85.1256	97.0981	84.3039	86.1323	81.5676	82.5908	82.2595	98.8307	92.8101	86.5829	81.9762
P36955	86.8208	74.4731	126.15	82.2254	83.3242	81.308	90.5744	75.9728	100.08	91.3173	98.3193	78.3305	80.8469	83.2011	77.7971	99.1888	89.9376	77.116	65.9836	83.9136	70.4441	91.0222	77.8337	71.301	74.7294	77.9124	96.5951	78.2973	72.6903	59.8584	66.3301	63.0184	60.5362	71.0445	71.8908	89.8237	58.928	106.432	94.4094	80.8673	105.079	70.3282	100.751	117.56	80.5919	89.0926	93.027	103.782	64.6341
P36959	72.2598	78.458	65.6458	90.1693	60.9314	83.4946	86.9949	85.2819	82.5838	79.0898	76.866	68.3715	70.2745	75.476	82.6814	75.4774	84.5685	84.7824	90.8597	103.744	90.9795	80.9397	87.2828	73.2686	84.5095	104.069	97.7014	76.6562	74.0846	86.9382	81.9751	107.748	73.8513	96.8379	94.4131	82.1453	90.8496	78.7931	75.7342	81.6474	76.2977	98.6155	84.6078	94.7287	93.0547	84.0575	77.0727	76.0679	69.493
P36969;P36969-2	24.0208	31.468	32.1412	38.2218	31.1865	18.214	22.6741	20.5949	31.4947	24.655	21.7616	37.5234	24.5089	27.1701	31.4176	33.4936	30.7333	21.4069	11.3297	28.3629	27.39	27.2745	32.6208	13.4255	36.0547	30.2403	29.0564	25.6172	24.2111	15.6635	15.4573	30.0602	27.9263	30.1892	32.4044	29.6252	31.5359	23.7949	14.8858	22.5534	29.0807	26.4876	24.9027	35.699	29.7343	26.7916	23.0116	27.4644	28.4965
P37802;P37802-2	182.491	171.712	124.259	201.789	181.575	169.464	199.499	216.023	176.779	169.687	154.872	210.468	168.463	143.694	157.339	184.364	170.44	141.975	218.446	175.979	173.332	185.822	209.532	177.114	188.475	190.845	200.893	188.864	179.525	145.422	223.328	229.564	178.857	165.821	215.653	179.237	147.479	163.104	213.549	183.702	219.749	240.302	201.409	251.401	189.44	195.707	174.706	220.619	173.535
P37837;P37837-2	318.225	335.592	225.772	300.118	282.4	308.792	307.595	298.758	285.661	288.981	280.718	301.585	283.603	292.221	273.257	303.439	297.703	310.666	246.605	288.114	280.092	291.199	287.142	244.354	306.868	309.764	295.138	290.682	263.933	284.87	286.803	311.627	279.67	336.627	331.258	290.028	304.671	278.722	273.196	313.193	265.926	274.393	303.94	250.696	295.463	312.283	265.534	325.735	269.483
P38606;P38606-2	53.5166	60.8612	51.9128	56.6161	48.9846	53.4989	50.2538	61.1195	62.5008	60.1104	53.6139	56.2542	54.8474	52.6976	52.858	62.989	51.8482	56.4024	74.1333	59.2281	67.9931	47.9323	52.3463	55.5435	55.7187	62.3332	61.0883	57.9745	52.0272	59.5449	60.7276	56.4782	46.9292	52.9916	52.836	49.0911	51.258	58.9168	63.027	54.4746	65.3421	71.7344	57.3299	41.4099	57.9754	58.2819	56.5714	44.4955	47.1635
P40227	116.486	78.5525	119.007	86.6529	90.4188	104.14	115.697	110.056	81.6094	110.819	118.438	115.851	118.61	106.937	134.667	100.397	82.5082	134.976	79.0378	138.752	69.0499	105.838	77.7252	103.666	99.0935	140.315	91.5506	87.9991	137.74	129.168	96.8927	129.535	129.363	108.262	128.415	101.577	127.441	54.8599	105.22	85.3814	135.037	93.5368	89.3741	101.921	99.6165	134.804	88.9327	43.7712	93.267
P40925;P40925-3	500.701	429.417	392.32	388.674	427.924	419.485	418.482	362.793	361.573	389.334	423.104	387.349	433.494	391.115	443.146	353.833	424.307	417.467	368.54	420.724	382.087	416.592	443.209	420.161	465.507	450.647	411.18	382.54	431.826	409.235	432.269	404.044	440.828	454.757	409.125	368.675	406.963	411.386	370.747	396.517	413.966	410.2	218.434	433.49	435.067	427.899	408.249	445.033	386.644
P43034	64.1903	67.3357	36.7965	60.2723	47.8112	63.8712	62.7657	66.8396	51.3879	60.4989	61.066	58.748	61.7151	65.9293	56.2401	58.3605	59.4644	76.8146	57.0532	52.5228	63.1065	45.8413	55.9633	48.4258	71.5034	66.1585	59.8781	62.1756	52.694	61.5231	44.9472	52.5063	63.1928	67.1097	71.1195	55.6575	58.8669	61.1847	60.7546	55.0673	51.981	62.2184	54.5934	50.4627	58.7211	72.4023	49.504	62.6241	54.2022
P43251;P43251-2;P43251-3;P43251-4	48.3877	38.5761	40.3162	35.0607	31.931	33.8955	40.9941	34.054	35.6336	27.4689	42.9383	45.288	46.5013	42.5675	31.7222	59.8443	42.1193	32.1992	43.0409	47.9562	35.4536	40.2149	36.2042	39.3814	35.9029	38.4235	34.8454	40.2218	40.3369	48.3351	35.555	33.225	29.8334	48.7318	31.0352	42.1528	39.9898	43.7421	49.9	39.9893	32.8911	31.3455	55.7611	35.7291	43.4102	38.3726	49.3727	31.8908	47.2826
P43487;P43487-2	115.545	93.2996	77.4137	106.515	100.556	100.805	98.8935	112.879	75.9806	95.4796	93.1676	115.92	102.194	77.2018	98.8739	90.0989	106.52	97.3184	79.3952	87.6843	113.542	82.7644	95.8944	123.641	101.777	88.5607	95.4687	74.6921	108.827	92.2025	94.1598	92.9784	122.286	89.6549	115.459	88.2603	80.3831	89.8994	98.3038	101.718	97.0662	97.9451	104.156	80.581	104.147	88.2922	99.55	94.4526	93.475
P43652	455.268	409.246	770.459	501.534	363.421	415.117	466.907	380.364	505.512	429.405	613.846	337	455.004	498.534	448.691	569.646	403.443	287.239	476.571	620.52	414.225	492.001	528.562	561.151	440.172	411.692	334.468	458.693	388.21	503.363	492.444	389.37	363.864	363.938	387.871	503.989	341.253	573.568	533.338	397.351	367.816	334.975	545.117	420.499	450.185	374.78	433.921	399.266	420.914
P43686;P43686-2	62.8497	42.3417	38.5465	41.7455	43.1137	55.2007	46.9824	44.1031	37.0416	49.5181	42.4928	54.3466	48.1304	56.4989	45.7718	49.1119	32.7402	51.0504	57.9122	46.2146	68.1635	45.7605	49.1895	45.5876	44.1922	49.6489	44.3691	48.7127	39.2275	70.1317	50.3917	36.8203	48.6031	40.486	32.5164	40.8511	37.5853	41.78	39.0709	46.6119	49.2145	35.9956	43.7352	46.8559	43.4501	45.3565	48.3504	46.6858	46.2585
P45974;P45974-2	157.401	167.199	137.186	162.491	151.433	150.023	179.489	167.465	160.806	161.573	157.076	172.255	182.509	153.383	147.275	166.936	167.871	166.579	157.27	164.668	161.6	169.723	157.562	147.051	167.139	163.284	168.031	144.362	154.174	190.923	161.394	182.491	187.027	168.521	161.2	172.279	165.54	151.187	162.669	152.954	159.998	164.991	147.734	148.407	161.978	160.536	168.654	170.923	154.669
P46459	60.3983	63.6959	63.3814	56.1508	60.2789	60.0479	73.8991	67.4629	66.268	59.2785	70.4383	75.1116	55.1397	69.4175	71.2968	51.0642	58.0532	52.7547	61.7779	64.9886	69.1426	68.7232	60.0868	59.5643	77.0524	79.1011	72.8816	63.1764	63.3695	71.2513	69.5225	66.7487	63.1556	65.3811	53.546	66.775	57.7527	63.7823	65.713	66.1268	57.3555	68.0061	66.0963	66.7113	72.0682	61.3467	64.0367	63.1881	63.1513
P46926	28.8312	43.6304	57.2966	50.2358	40.3459	51.2552	52.7827	34.6203	49.4322	52.7256	34.0919	44.628	33.039	32.7805	49.5215	39.9037	46.2718	35.9622	41.1963	44.809	48.478	42.3387	34.8798	36.3318	46.8139	45.6461	34.3137	41.6028	32.6754	67.9862	40.1923	49.3193	52.2073	50.0145	48.0262	52.4583	42.1114	46.5138	37.0477	35.3316	42.2385	41.2847	39.8256	39.0807	43.9835	40.4419	50.7506	32.317	44.4557
P47755	27.0389	27.9748	24.9119	24.0342	14.4527	20.957	20.3185	23.8839	32.0287	23.5362	18.9856	31.2182	29.0054	25.1875	18.5325	19.3641	17.4994	20.0307	7.68214	44.255	7.94115	7.79747	26.1473	18.7159	25.979	27.7028	30.0458	34.4901	27.7735	18.3171	10.6394	35.453	47.4283	27.4445	26.0297	24.5074	7.47822	21.9205	33.0335	17.2698	24.3646	19.3532	35.7251	17.7921	30.1333	16.1221	18.4023	28.1875	15.1615
P47756;P47756-1	56.7887	62.367	52.5279	58.6706	50.7361	53.9688	56.807	59.954	55.4994	54.4135	56.5988	55.3813	57.3802	52.8176	60.3347	53.5982	53.6697	55.189	51.6979	53.6866	73.0225	57.7485	57.7653	52.014	57.7909	56.1764	66.5742	52.5307	59.5198	57.8038	55.0702	57.5678	71.7339	59.5774	64.5327	64.8752	55.096	61.5886	59.3566	56.7066	55.5826	58.7867	58.7103	53.3928	64.5155	47.695	62.9252	65.4338	52.8918
P48426;P48426-2	74.8452	93.7671	72.0372	88.4293	89.4084	87.0865	103.602	86.5703	102.498	95.0115	86.2094	95.3729	87.6395	76.8089	95.0979	84.7521	93.9582	101.514	80.1358	86.6964	68.1491	89.2458	88.7889	94.4045	88.5784	95.9684	90.5519	77.4603	77.0721	90.0599	102.549	82.8152	86.436	70.3344	84.9618	87.254	93.1346	87.0668	94.7284	92.0758	92.762	81.5498	94.7396	80.2188	88.4645	68.8214	78.2366	72.0534	91.4226
P48506	268.108	280.947	251.661	263.4	266.053	252.126	267.361	274.258	258.478	265.756	273.564	242.569	289.634	282.566	247.245	262.855	271.53	252.716	240.633	280.286	267.537	280.816	264.569	236.492	254.114	265.534	275.97	260.826	263.173	279.302	261.862	267.423	277.31	263.884	284.954	156.831	250.59	267.083	271.856	273.273	257.347	267.773	281.478	229.014	259.384	259.482	259.439	237.432	232.832
P48507	240.835	253.864	218.42	208.363	220.979	250.829	249.784	233.876	244.831	196.115	225.203	236.759	211.623	231.853	258.183	229.465	223.588	214.942	259.403	209.849	217.004	268.917	271.349	212.286	213.927	270.508	273.691	211.571	256.3	245.115	261.277	198.784	219.094	247.386	231.061	201.106	226.85	227.434	263.628	222.769	214.154	208.123	216.387	221.162	258.557	256.769	239.993	231.725	237.335
P48637	121.72	159.569	112.235	138.408	130.789	150.768	126.328	100.704	133.007	138.799	130.557	139.237	133.968	127.257	146.77	133.973	128.76	140.963	143.419	175.311	155.904	127.779	164.483	137.421	152.411	145.39	143.621	109.892	140.111	143.54	147.671	143.601	158.984	143.979	142.942	139.508	143.742	124.45	149.171	149.746	154.856	147.775	138.68	127.669	155.055	137.691	153.118	136.206	129.865
P48643	84.3901	69.6475	89.9221	68.6792	75.4887	79.6705	95.3468	89.1955	69.4331	98.0792	96.9	89.3293	88.6795	95.7794	101.1	80.1701	82.4487	99.8197	75.7351	122.108	64.9941	78.2521	60.8306	88.3249	82.9917	111.762	81.5925	72.2731	105.712	106.022	83.0315	100.764	121.572	101.55	103.43	86.7559	91.7005	53.7761	92.4801	83.8358	110.103	90.8835	83.8026	71.6729	87.0096	99.1041	68.6653	38.1399	76.3329
P48740	15.8738	26.5463	23.9496	24.5003	22.0272	17.5406	20.0668	18.8481	21.5267	16.4072	23.5453	13.7478	26.5011	25.1807	24.6883	35.6831	20.7641	14.6698	23.6647	20.901	23.0271	24.15	18.9771	22.1339	18.4971	19.5433	24.1962	15.796	21.2184	14.1301	26.2956	21.2369	11.7747	11.8202	10.9039	21.9998	16.5891	19.8323	27.5975	21.9896	23.0012	18.7875	24.3394	24.4918	21.2428	26.2421	21.1024	18.7414	26.1098
P49189;P49189-3	23.6033	64.0576	47.8315	61.765	40.3444	66.9292	41.1511	45.5982	54.7884	54.5227	62.6989	49.8237	58.3568	39.8215	57.6743	48.2501	58.4237	54.2945	48.9949	49.5569	59.7295	55.5212	54.3585	55.3771	47.9175	55.5734	50.1372	47.9622	54.5037	62.7532	54.7636	63.483	56.0729	73.9681	70.7018	58.6423	63.6592	54.9154	50.0253	51.6711	53.9792	27.399	61.0891	48.3395	49.6575	50.9544	58.4431	50.0911	55.708
P49247	195.824	208.032	140.142	161.717	170.499	170.304	155.932	163.527	173.96	174.824	197	187.986	171.037	164.457	159.718	160.23	190.06	206.01	157.071	203.852	156.796	164.454	175.698	202.306	185.799	175.52	206.8	175.848	179.995	183.666	154.896	184.345	174.288	174.356	191.261	174.138	174.191	179.824	185.644	191.088	165.603	195.06	165.981	155.945	206.282	160.463	177.739	158.446	158.344
P49368	113.301	91.3521	120.413	86.294	109.166	110.287	142.775	124.782	92.5828	126.327	129.306	119.654	128.475	112.536	135.368	106.828	103.826	134.749	87.0993	141.512	78.5333	121.548	86.8192	117.391	107.53	156.172	109.883	95.4287	143.718	139.678	103.493	132.293	171.017	115.303	136.34	115.452	137.35	57.2348	114.66	113.898	151.101	106.1	102.158	105.005	123.025	135.016	95.6574	45.1334	103.475
P49720	52.8666	53.1805	42.9621	57.044	45.0654	50.1425	58.694	44.5278	67.8258	53.9198	54.9245	44.693	62.9118	64.3368	42.1242	52.1107	51.0527	49.0642	58.0536	53.2293	58.7221	67.1225	42.1147	52.729	53.2724	56.7527	59.5701	48.8178	52.7345	63.4111	56.299	60.4337	46.3027	51.2373	49.1119	56.8813	53.6983	49.9035	42.0647	46.1144	57.8386	67.0434	59.7936	50.8196	48.6968	51.6467	54.1772	64.5031	68.009
P49721	147.801	157.136	131.154	139.231	145.164	134.403	156.072	147.046	152.083	141.542	138.187	126.805	141.745	136.856	148.441	114.166	130.783	143.096	135.498	125.009	159.748	140.007	124.322	131.395	130.165	148.426	130.84	133.76	123.061	156.046	160.532	147.287	144.756	159.433	127.631	129.642	145.635	139.978	142.43	128.511	145.476	136.088	155.521	117.126	139.953	121.745	133.709	147.491	120.585
P49773	316.447	311.179	239.689	307.528	252.432	321.866	325.695	278.596	239.362	270.095	230.412	270.827	360.23	301.515	344.052	330.979	279.367	325.423	271.202	276.151	285.391	278.652	275.002	282.442	398.293	322.275	255.753	393.136	306.421	369.613	316.783	371.508	369.935	318.844	314.988	244.393	319.749	287.249	322.072	281.759	258.504	364.373	267.83	272.286	297.888	256.952	335.265	298.339	265.044
P49908	78.8224	62.8731	96.0742	55.2738	73.6475	58.1269	55.6015	66.5282	91.8784	62.2417	72.0641	53.9824	58.9463	50.1549	48.2061	65.1617	87.2565	68.8989	88.7044	90.0548	84.1152	59.7263	67.3345	62.191	54.9722	65.2831	57.9579	43.4058	72.9609	77.2297	54.785	57.4237	64.2424	53.9199	44.6714	72.8933	48.4464	68.1056	58.2842	56.2709	53.7834	71.2058	78.9375	124.319	79.5023	93.7611	55.9769	47.0083	72.6435
P49913	44.7776	41.302	47.3107	41.1508	67.2716	27.6963	34.9799	38.543	36.1479	24.713	35.1584	38.1899	36.7538	51.2081	52.157	73.0581	33.512	64.6524	38.0974	45.4142	70.8995	51.4118	39.4749	42.9181	75.035	33.7322	39.4841	70.5835	30.9323	55.0232	60.9759	52.0833	60.6555	32.5342	97.3395	60.0915	36.2928	61.6975	61.5209	88.0534	40.8711	39.8302	61.8836	34.7632	43.2905	41.7012	48.768	63.27	44.6274
P50395	546.858	575.448	507.987	552.72	503.017	528.55	576.116	565.743	507.708	526.466	546.179	595.5	511.765	472.595	546.952	553.373	511.398	508.278	514.52	549.289	545.909	534.789	497.007	503.38	535.345	553.567	534.028	493.683	524.345	576.641	523.406	518.304	597.593	581.955	543.519	520.265	569.255	532.538	512.526	561.062	596.032	556.444	550.494	531.01	578.116	558.792	547.126	569.735	480.696
P50502	252.448	284.114	247.073	251.364	270.24	302.55	286.125	268.961	221.9	263.764	253.662	304.208	256.102	221.612	270.518	258.052	269.712	265.302	248.381	310.893	275.779	259.912	260.761	262.85	248.622	277.999	280.49	259.806	263.505	289.702	257.544	276.238	283.365	280.402	248.371	240.932	271.945	257.14	263.135	256.112	241.895	251.64	263.081	236.115	252.42	233.958	271.768	280.037	238.32
P50570;P50570-4	46.2867	45.1127	44.8182	54.4282	42.2928	50.2504	47.873	31.4663	33.7107	49.1524	45.941	49.3488	47.5718	41.3856	42.2798	41.9305	55.6079	50.5908	29.7218	56.3658	45.0692	40.9163	42.6152	48.7278	41.4852	47.5901	41.7334	41.0778	40.1579	31.1524	48.5445	47.0093	46.9375	50.7585	44.1672	49.4757	57.6133	41.7283	57.121	46.531	45.3237	46.9152	55.5823	32.05	47.8857	39.8812	48.6217	51.1079	42.2053
P50990	137.206	102.823	144.326	107.929	126.973	127.41	148.746	147.477	101.387	142.733	145.985	146.858	139.108	142.848	159.891	140.88	116.154	158.217	80.8923	165.183	83.1796	122.756	96.9717	141.219	128.614	178.288	119.272	115.66	177.968	141.951	122.264	150.351	177.876	138.012	156.291	139.179	140.862	72.2561	129.14	132.781	171.216	134.318	126.105	112.662	140.383	161.118	115.299	45.3634	121.625
P50991	143.538	109.245	141.555	111.022	139.043	139.764	152.903	132.679	110.432	166.011	144.548	148.618	166.426	155.944	168.744	144.249	112.922	163.268	83.2866	173.286	98.2418	132.867	110.504	145.951	128.223	195.677	121.364	130.244	190.429	160.06	127.697	170.74	187.106	140.15	173.406	144.929	170.923	81.7695	145.222	154.926	194.946	133.447	134.286	132.51	144.972	156.28	109.714	59.2465	124.606
P51148;P51148-2	166.446	165.767	159.141	151.269	133.681	162.261	157.285	165.421	184.793	168.484	147.53	202.86	161.226	170.596	196.082	163.15	162.566	146.052	162.244	158.526	141.99	190.101	171.206	151.838	153.457	177.419	148.642	157.704	140.423	171.453	178.462	148.215	161.43	138.244	177.2	149.883	167.58	178.696	152.473	180.306	178.526	160.069	216.753	164.553	170.078	162.255	155.764	167.966	173.5
P51665	39.454	29.2283	32.1191	32.3098	23.4719	26.0592	28.2911	35.2104	30.1796	32.844	32.2229	32.9392	39.6362	37.5756	35.5137	32.0373	26.0525	34.4316	33.403	30.733	32.5597	31.5165	34.2641	28.087	37.7855	28.9321	20.2898	28.2363	44.9624	45.5065	25.8582	28.8892	32.2771	26.3697	30.9296	29.0557	21.8979	25.8106	37.3163	34.4061	33.4802	31.4874	31.1047	26.659	29.6884	34.5974	24.2569	36.6966	34.917
P51884	134.913	133.618	177.612	164.986	134.37	120.996	110.567	123.412	131.43	95.2372	152.89	119.068	113.644	118.412	76.7382	126.511	127.869	107.901	156.689	157.317	168.078	148.21	160.661	137.171	142.03	111.613	127.1	125.67	120.603	128.015	150.243	123.108	123.424	168.143	142.229	139.844	144.527	119.296	115.451	82.1406	136.303	155.156	108.186	174.684	175.737	147.548	217.136	107.043	133.362
P52209;P52209-2	257.352	204.453	158.503	180.004	209.226	210.088	209.609	182.617	212.822	206.285	195.149	234.703	221.295	194.198	205.874	187.616	201.869	212.806	203.781	211.804	209.839	207.935	205.241	206.557	192.932	217.403	231.214	200.72	200.989	216.521	229.891	200.263	227.567	206.362	211.48	211.024	240.184	218.746	199.17	198.897	210.642	227.863	204.327	192.619	231.383	227.396	225.402	224.332	175.562
P52565	84.0691	119.407	61.7051	99.9598	94.215	78.6177	67.4175	87.1778	91.7099	82.2046	104.377	82.2221	93.519	61.1152	82.524	74.1305	72.7108	76.9703	68.0928	77.8338	72.3396	69.7442	71.5123	79.2188	79.9057	84.2629	72.4764	70.6517	74.2749	80.8266	89.7937	75.6284	91.5492	81.2407	90.3565	76.2847	83.6075	79.8985	79.5658	88.1592	77.2108	76.2154	71.5146	80.8589	83.6505	89.5925	74.4883	74.9471	82.8232
P52566	132.191	153.276	135.051	89.6499	183.072	132.607	165.491	125.111	172.639	126.647	135.931	155.574	145.348	170.629	154.183	144.377	150.332	149.615	109.007	155.709	170.62	120.985	143.04	142.328	170.834	166.037	118.09	164.402	134.666	124.758	124.226	164.731	165.865	171.715	148.585	198.811	137.488	145.575	137.496	158.161	136.056	123.298	127.65	134.77	135.039	166.242	154.555	135.77	118.489
P52907	113.908	128.06	115.817	127.068	120.793	116.239	115.799	122.35	120.861	125.902	114.227	108.581	116.798	109.509	107.988	109.268	113.899	109.04	98.2963	116.969	117.029	104.988	131.001	115.331	134.194	106.164	121.869	106.627	112.656	102.759	127.665	123.955	135.382	117.013	121.346	111.199	106.67	147.705	115.895	135.019	116.436	127.88	115.364	121.207	120.669	100.118	112.197	133.684	109.337
P53004	257.086	299.176	244.368	364.66	239.832	279.464	292.866	274.5	237.125	247.009	261.272	298.007	247.061	234.687	275.355	253.678	276.395	275.457	249.841	251.325	270.494	255.181	271.338	245	283.822	316.79	265.837	254.916	263.055	268.095	268.779	242.506	269.223	261.621	295.07	254.383	279.25	258.935	237.624	260.909	252.693	257.624	256.666	251.86	281.116	232.918	246.271	260.761	276.626
P53396	224.19	218.355	199.917	204.236	192.012	226.056	212.755	198.119	192.096	250.846	191.136	217.755	194.444	181.529	222.514	183.562	215.919	215.868	210.524	204.568	194.994	221.192	216.029	196.78	224.677	221.999	216.336	192.33	231.29	228.998	207.016	201.151	214.083	207.772	208.408	202.005	201.543	203.67	234.669	225.779	221.418	189.749	208.561	192.429	207.748	206.017	223.056	217.414	204.666
P53602	27.5698	18.992	23.593	22.0174	19.3672	22.3588	21.7664	19.2917	28.463	23.2438	22.0837	28.901	22.7472	27.769	21.1263	20.9769	25.3305	22.4875	22.9724	23.437	23.9493	25.0844	21.6992	23.6335	20.1046	24.2009	10.2941	16.7475	27.2725	28.5632	19.1839	24.9623	16.348	22.0243	17.9155	17.5629	21.3249	20.3175	21.2308	23.9309	23.0042	25.0977	19.364	21.7876	22.5758	21.5694	25.5965	23.1829	20.9075
P53680;P53680-2	41.1128	21.816	20.5438	19.1482	19.8301	22.4796	19.3828	22.799	18.7814	24.1105	21.8705	27.3213	39.9832	27.5729	30.5106	19.2372	12.2528	21.9844	15.3101	11.2178	17.9943	28.4043	18.4869	11.9741	22.7549	27.7292	26.6431	18.8691	20.341	16.332	7.44225	11.93	21.4728	22.7985	21.672	12.5811	25.3677	28.8146	19.0869	17.6262	17.9544	19.8573	27.1978	10.6208	34.2261	12.0655	16.8365	29.8833	27.5772
P54578	350.484	367.61	303.881	344.255	307.775	351.489	367.232	339.5	334.345	338.349	335.515	351.573	356.574	311.044	303.907	322.881	326.443	359.671	348.177	342.117	328.575	357.708	337.155	312.611	359.085	395.138	341.722	322.25	351.027	340.223	355.309	351.088	335.837	316.918	351.566	325.927	315.645	330.049	341.369	331.219	341.18	370.723	346.277	316.021	372.703	352.782	325.602	368.238	340.446
P54725;P54725-3	165.313	186.587	139.205	181.368	172.089	148.916	179.874	181.076	182.641	197.35	174.872	168.94	165.277	171.525	145.675	183.765	162.204	151.355	183.311	194.339	185.66	184.24	189.842	187.602	174.689	166.177	188.89	158.957	155.22	177.762	193.591	182.683	151.806	182.836	144.1	173.892	168.045	156.208	200.858	172.015	174.681	194.118	206.533	178.145	176.195	191.432	174.467	169.568	177.378
P54727	148.657	139.126	115.824	155.19	137.835	127.525	122.64	142.389	139.027	125.633	130.395	127.7	145.569	134.672	125.74	144.86	130.966	138.214	131.655	140.919	126.4	120.894	142.172	120.165	151.573	127.109	136.618	138.666	132.578	138.438	141.212	144.39	131.156	128.975	138.973	142.015	105.691	118.125	152.252	125.678	145.657	163.265	150.013	133.883	134.66	137.933	144.061	154.289	136.062
P54920	74.4097	108.759	84.329	102.064	87.7883	106.791	100.511	97.7297	80.4256	82.6387	101.66	105	83.4977	77.0319	89.1824	97.8705	92.9672	97.6901	86.3267	84.0161	93.6512	104.038	99.9405	99.564	103.266	108.384	107.246	85.9147	109.007	98.7968	83.0621	108.712	91.3753	108.912	117.755	98.743	102.609	92.9374	105.104	97.2423	92.6911	93.8473	105.397	88.9476	108.503	105.632	96.6904	99.8199	89.6153
P55036	40.4921	40.0361	30.5603	23.1277	28.8124	25.7524	23.2559	53.227	22.4729	24.5515	28.8366	25.3521	24.5698	22.9573	18.3785	15.9144	13.5215	26.0224	15.5659	45.3043	41.301	17.0569	30.3926	32.5381	24.0811	31.0678	35.8971	15.6238	20.9039	45.2873	31.2412	25.4295	30.2995	33.1093	27.1778	20.9421	16.6461	19.4666	30.7329	25.6774	30.3555	31.2966	34.5464	19.9722	24.9519	29.3037	34.6185	32.6472	30.1538
P55060;P55060-3	25.9162	40.0317	8.20168	29.7628	23.0645	40.775	36.3721	26.8495	29.3061	13.1046	33.0714	24.2518	31.2125	24.8732	14.211	23.3286	23.8287	39.816	26.3553	34.9074	7.73721	32.9199	18.4803	28.3879	26.0005	30.0363	55.325	19.5743	16.3812	33.4217	20.8431	9.76648	25.9744	23.6115	35.8398	26.3378	28.1457	34.7987	21.3196	49.1447	27.1224	41.0898	26.3617	30.5813	22.3687	23.2571	23.7657	33.0599	35.1148
P55072	543.496	451.542	322.112	369.889	352.82	414.658	434.817	427.723	355.655	406.081	348.318	370.19	430.926	404.702	355.883	401.433	384.709	371.823	341.474	377.701	384.822	378.104	333.798	373.099	417.449	332.498	445.841	377.575	364.655	470.44	341.143	405.352	344.687	406.296	412.744	415.308	410.201	348.889	398.738	412.818	373.715	395.146	397.939	341.305	392.246	349.459	366.424	428.161	365.759
P55263;P55263-2	39.562	43.1691	29.2067	43.1211	41.2785	29.9183	41.903	45.5131	38.9736	16.1247	38.4176	45.9084	26.6123	31.7956	35.7171	13.8616	34.2487	35.3238	10.9712	47.2297	10.8218	16.6652	42.063	30.6348	32.5685	40.2231	37.3647	24.1152	39.9073	36.6709	41.4204	38.7624	27.297	47.1274	41.2032	40.8404	38.4302	41.0854	10.7391	30.2527	30.5584	30.124	25.6332	24.395	33.2485	14.9307	28.5443	24.9809	58.2759
P55786	34.4194	51.1991	43.232	48.7581	51.0673	41.8186	39.723	43.2811	39.2076	32.9704	44.621	35.8882	41.4184	31.3688	46.5846	37.6889	40.4647	37.5825	56.1395	40.2443	55.9286	37.832	42.3699	50.1087	41.5676	39.2636	39.5212	36.1958	48.5092	46.9084	46.8838	53.308	52.7273	51.5132	37.3658	45.0045	53.5108	45.786	49.7625	38.9419	44.3409	41.4794	38.1885	37.1429	43.0007	41.5543	42.5621	42.3136	32.5711
P55854;P55854-2;P61956;P61956-2;Q6EEV6	28.7502	31.9271	27.9153	18.1176	38.1986	23.222	29.1178	34.3858	34.8043	26.1968	29.6241	47.0461	26.9235	18.2154	19.2317	19.1285	31.5752	26.7123	27.2754	19.3245	21.8076	30.3307	29.001	38.7148	29.3906	28.2645	21.3277	34.6284	30.4866	14.1389	17.9053	25.1286	30.5742	29.8188	31.9747	30.6758	18.4256	17.9184	14.8707	26.7967	18.4765	27.5121	19.4234	30.1126	31.4792	28.7468	32.8524	34.647	28.986
P56537	52.5404	49.973	48.8019	61.6021	58.3523	57.888	53.9041	54.944	59.0271	47.4784	42.4944	35.6471	51.0512	39.4641	50.0327	65.6035	49.0973	53.6599	35.5472	47.3664	56.0595	47.7628	57.7282	60.1278	55.1734	73.4647	51.6502	67.3945	56.1058	56.8949	22.9289	52.7037	63.0361	72.0111	56.3529	49.0346	53.4591	41.2272	40.9796	38.749	60.7851	70.2792	46.0368	49.8066	55.2173	55.7803	54.8601	38.0395	65.5419
P58546	71.5407	125.632	65.4262	92.7797	95.6068	98.4177	93.4916	99.686	93.334	120.487	107.667	104.261	82.2706	77.277	100.914	97.8705	85.2326	77.9289	73.2994	106.233	88.4514	82.2876	96.4264	97.2319	89.5793	102.035	110.272	104.884	78.3312	87.7878	74.5815	106.671	75.8666	96.4383	119.495	102.006	97.2682	96.8351	110.949	74.5344	94.9245	100.162	99.5353	104.769	97.3511	98.1758	99.5467	104.818	63.799
P59665;P59666	1328.54	952.969	1426.85	1992.18	4416.2	1993.19	1982.56	1538.56	1349.22	1308.91	995.291	1168.79	2108.26	1411.64	2524.98	1995.6	1337.03	3954.1	1306.69	1741.68	994.363	1193.98	871.029	941.08	2365.64	1303.59	1004.22	1652.71	1349.89	1445.16	1758.54	2021.04	2108.22	1181.84	2652.15	1827.54	1786.35	1963.73	1402.06	3371.2	2133.05	1094.75	1608.9	1364.7	1292.6	2051.58	1654.79	1845.54	1173.39
P60174;P60174-3	555.019	509.426	486.253	603.912	496.786	587.321	495.656	589.481	530.091	448.602	496.468	539.059	563.913	398.186	537.58	538.739	543.533	530.898	516.52	521.919	504.554	471.224	592.739	539.702	544.742	527.352	590.766	468.32	509.1	512.156	445.345	513.044	591.628	610.21	597.045	536.125	497.262	538.632	508.57	520.303	501.308	567.023	462.227	500.681	582.669	593.109	574.835	525.495	453.178
P60660;P60660-2	53.8878	43.2393	29.0944	51.882	61.8721	41.881	47.554	68.0116	61.8499	42.7945	38.234	42.2809	57.6423	43.5775	38.1761	64.9689	31.6531	34.8361	39.467	48.056	35.5476	44.0057	39.6097	39.4299	44.8686	31.4456	39.7578	49.469	41.8908	25.2817	43.1363	47.7411	42.767	43.4318	50.0535	57.4774	37.3936	61.2734	54.2325	44.4053	52.065	44.1006	39.0434	47.3569	29.4143	44.0626	43.9245	51.407	45.4539
P60709;P63261	2425.19	1896.16	1656.59	1947.1	2591.86	1978.16	2135.98	2466.3	2364.74	2374.35	2170.2	2471.64	2348	2385.68	2153.3	2412.02	1917.72	2057.21	2314.13	2102.69	2030.38	2215.37	2291.23	2040.19	2463.36	2231.14	2125.64	2469.07	2166.65	1961.97	2334.28	2460.81	2276.83	1928.07	2732.69	2578.3	1967.06	2808.75	2349.5	2576.85	2436.05	2258.98	2225.86	2404.32	2201.4	2222.79	2278.78	2581.38	2378.73
P60842	150.63	171.315	145.976	177.729	217.414	179.853	183.033	183.622	170.941	157.088	180.285	190.948	160.623	170.295	172.578	162.106	168.425	172.124	239.594	156.213	186.145	183.514	178.759	160.055	193.539	223.265	187.346	182.754	165.929	179.359	172.645	209.892	199.224	153.188	218.264	142.899	157.882	175.928	171.357	192.264	188.428	171.216	184.209	147.637	177.086	179.797	188.819	175.335	195.058
P60891	184.907	313.98	295.483	320.404	264.423	325.444	285.55	266.434	280.84	279.603	283.797	288.406	251.632	187.795	306.038	316.073	285.49	278.794	272.547	324.871	295.75	297.44	325.534	310.366	254.33	315.679	255.396	266.351	278.391	282.433	271.924	318.998	349.056	324.153	336.252	338.593	338.101	284.504	307.108	328.33	279.752	290.637	241.183	267.148	278.992	268.291	258.382	263.653	280.186
P60900	101.067	99.4308	76.7064	89.4013	91.9955	94.848	104.483	103.6	101.598	102.02	94.6516	84.9283	111.861	100.1	106.555	86.3409	104.109	88.7184	92.3363	105.439	93.0829	103.935	90.9988	94.6846	95.9753	106.399	97.2953	90.0123	99.1919	114.985	94.6804	110.678	111.036	104.442	104.218	96.2212	105.45	89.9534	109.076	109.824	91.4062	111.122	103.465	91.1524	104.101	99.5242	103.595	103.971	98.7432
P60953	100.994	97.1738	63.1641	79.5585	99.6393	72.8012	82.3032	80.5048	79.2135	92.0291	109.13	96.9572	95.5837	87.0507	98.369	68.9163	76.9595	83.2004	93.7354	97.4811	79.268	99.0507	88.3514	83.8047	97.2511	100.448	100.437	91.2274	85.1944	95.0799	83.7588	114.772	115.613	90.6139	109.027	89.9286	96.657	90.4343	101.487	89.3492	94.9785	108.85	88.2782	94.864	105.947	110.094	96.3316	111.776	83.0453
P61077;P61077-2;P61077-3;P62837;P62837-2	85.6298	45.1849	32.6926	20.1522	56.6665	58.673	70.4236	10.2619	59.7654	71.7327	38.6975	35.7703	45.6601	32.9089	69.4021	32.8709	79.2743	52.3252	43.4562	61.6425	46.9769	49.1135	44.6651	43.3676	56.6	47.7906	41.0922	57.5298	61.4641	40.5535	57.0983	41.722	60.4524	48.3997	61.6917	39.0259	74.0218	49.8955	46.9013	42.0025	56.8356	40.4241	49.6641	62.0068	52.8721	39.7797	56.7602	67.0402	58.8895
P61081	30.11	21.7277	20.7772	26.2487	19.7673	30.9242	23.7729	25.2672	29.6805	15.6918	34.0482	28.7912	18.872	25.6906	18.3763	29.802	25.3469	29.4245	24.4767	24.4684	31.9186	18.3276	23.1616	23.4457	24.746	28.9136	29.7318	25.7382	24.313	7.79567	28.6409	18.5186	23.2207	36.4043	27.0707	34.3827	24.1995	31.1418	25.7887	9.76274	24.4078	34.483	20.1771	10.5466	21.6685	27.4486	20.6673	27.8212	26.7607
P61086	37.0265	44.3357	37.3701	38.9299	46.7719	39.2297	32.7221	38.237	45.3637	30.1013	33.604	36.9015	36.0227	39.3984	40.9528	41.1833	44.8439	40.6885	42.9146	39.4067	41.3231	34.4666	34.4008	42.7039	45.0141	53.0686	37.341	34.353	35.4607	48.6155	33.9201	35.4491	34.2525	33.2778	47.5487	35.9737	41.1929	43.0918	41.7826	34	38.3277	44.1799	43.124	33.2865	42.4943	33.3578	32.0046	42.7419	43.5172
P61088	353.342	376.072	297.272	346.058	345.672	370.254	347.994	342.142	315.683	365.748	355.183	319.16	338.282	329.293	365.463	328.948	337.9	344.808	357.774	325.755	320.969	341.03	347.659	305.625	351.844	379.111	339.006	339.752	344.455	318.023	383.69	345.53	346.959	371.688	325.491	296.127	352.087	317.025	323.898	329.611	352.245	380.465	342.253	315.655	333.251	322.259	314.839	370.367	298.236
P61201;P61201-2	45.8549	50.6043	43.9993	40.5674	39.8288	51.0877	44.4482	43.7084	59.1842	43.2337	50.3323	51.3023	47.8952	46.3142	49.6307	43.6078	40.3955	48.1539	40.1628	46.1055	51.6533	42.8828	48.9828	38.8363	48.2528	47.6893	51.709	45.7585	45.8523	44.4238	42.439	47.0364	42.6776	42.1753	44.5946	43.2062	45.0803	48.1911	50.0193	39.6234	39.4565	55.178	44.938	34.7262	43.7704	52.5866	49.3801	43.2377	43.1356
P61204;P84077	327.338	369.82	363.368	356.259	373.866	366.951	348.932	367.685	325.478	368.095	371.161	399.12	350.082	326.312	347.475	300.957	335.884	399.42	399.341	420.968	343.48	364.619	368.177	338.35	406.496	405.649	364.469	356.137	347.809	360.881	324.38	344.182	368.226	378.515	407.495	373.027	322.079	371.093	399.447	346.822	366.721	409.124	365.237	364.84	341.826	342.715	343.005	370.722	346.117
P61224;P61224-3	295.411	274.836	259.032	293.083	358.23	244.558	282.661	363.129	261.786	349.87	309.635	372.055	360.972	315.429	340.406	306.662	280.632	309.138	287.446	292.093	250.607	238.502	307.332	241.963	321.369	288.178	272.067	339.832	332.362	273.964	290.704	323.606	280.489	270.84	331.922	324.174	213.101	410.669	288.333	302.493	300.135	253.433	281.779	302.947	283.22	245.19	330.128	306.4	303.734
P61225	101.31	119.975	101.065	113.82	81.0986	109.761	120.901	100.679	109.214	95.8921	118.437	132.89	111.536	103.053	113.319	88.7929	114.331	112.351	88.6147	104.059	143.63	122.666	117.96	95.8344	139.67	111.466	132.914	119.189	134.617	131.862	124.839	119.029	139.893	111.492	122.346	101.076	109.054	105.975	126.626	113.891	98.7102	122.668	120.178	120.039	125.872	110.415	117.663	109.745	95.1675
P61586	87.6432	105.465	72.4293	75.8036	87.3758	90.3341	87.209	88.6475	67.2493	95.663	105.966	86.5209	89.8895	77.6756	94.994	91.4783	91.7922	84.1761	102.248	90.4557	83.8142	90.8182	91.7042	98.7059	108.066	104.224	101.458	104.691	79.0341	104.653	110.616	96.0405	112.047	89.351	99.768	87.9352	90.3689	112.95	88.5356	119.283	86.7261	75.8506	95.899	92.9764	96.5659	91.7455	96.1957	95.0215	105.405
P61626	94.0151	67.8936	56.8766	81.6663	179.024	90.2155	77.5532	77.3851	108.56	71.7711	57.7307	82.353	68.3122	78.676	118.035	130.69	56.9612	126.335	73.2087	80.0763	82.894	68.1008	72.7668	262.315	120.072	52.7807	81.6151	64.0992	109.545	96.8212	89.8425	79.2242	112.211	74.4885	155.8	96.1325	102.805	120.748	82.5009	207.091	110.744	89.5618	86.2559	66.3133	83.3987	96.4596	74.0266	93.2897	69.1113
P61970	54.9982	59.7589	43.6678	78.0725	71.9583	78.5497	75.0145	64.0681	58.8813	63.0095	68.4265	57.5518	67.9852	40.0177	78.8175	63.938	78.1452	83.2023	62.0353	73.5006	62.1118	76.1574	89.6632	73.8949	92.3908	86.7466	78.1232	60.0149	69.7605	75.4928	69.8606	79.7959	81.9087	70.2055	85.8317	76.8299	74.2143	53.5657	83.4233	71.8521	77.3777	80.6519	77.6936	63.5897	67.7077	82.6664	103.905	80.627	74.1033
P61978;P61978-2;P61978-3	32.3485	23.0025	25.0909	27.8868	27.9643	25.7898	25.7311	28.2053	34.647	23.8168	24.4446	29.2258	27.3912	25.911	29.1522	20.0617	22.2594	24.8624	14.6912	29.3423	30.4939	27.337	28.3589	16.7584	36.5561	26.3322	23.0536	18.7359	27.8929	25.278	5.90499	26.0367	22.3635	24.6803	33.116	27.6619	19.254	32.4931	29.755	23.6797	20.8308	27.2896	27.9189	26.7019	23.5411	19.2237	28.5327	28.213	24.0672
P61981	185.111	173.256	120.006	193.578	197.342	150.787	184.649	180.3	247.058	212.884	161.598	204.533	162.111	230.359	152.584	118.895	179.456	174.182	173.544	192.35	159.791	185.853	169.922	138.513	186.313	174.998	189.579	181.56	169.664	172.082	161.748	179.468	162.887	183.818	174.47	137.963	179.5	183.015	221.076	187.796	157.869	169.052	175.757	145.14	155.151	182.189	214.346	216.162	156.338
P62191	81.8919	80.6438	62.0782	69.6072	82.9003	81.2298	79.2552	78.3494	69.4276	89.7829	94.874	78.8589	96.9033	76.2775	79.8158	65.6735	71.3298	74.3089	74.6541	69.8315	75.6197	73.0869	88.904	57.8484	102.75	79.5445	73.2681	74.569	78.8058	98.0627	66.2241	74.5184	95.3853	75.0975	76.6098	67.1701	70.0305	79.5855	67.1056	69.1776	77.1892	88.5639	69.3124	68.7548	80.0223	88.4837	82.5238	82.4407	82.187
P62195;P62195-2	192.617	195.622	154.787	167.588	159.421	174.217	177.774	159.292	193.909	175.548	183.849	177.744	211.754	188.288	192.054	183.584	147.671	190.86	207.74	189.838	235.044	177.846	216.996	185.298	177.007	197.074	183.541	197.076	199.466	201.873	190.915	212.531	218.039	185.552	183.391	150.575	158.298	178.199	169.45	195.511	179.843	206.257	168.654	163.455	179.09	211.394	190.386	179.692	185.445
P62258	1200.21	1203.35	913.472	1151.22	1117.8	1044.35	1137.39	1157.42	1182.25	1234.62	1102.31	1213.61	1128.03	1162.81	1015.35	885.11	1165.97	1103.96	1068.28	1069.35	1025.38	1133.08	1100.47	945.404	1202.76	1138.17	1129.23	1038.87	1111.7	1075.93	1179.03	1060.48	1183.04	1189.35	1151.71	965.898	1189.02	1087.5	1093.31	1113.37	1089.18	1129.45	1057.8	1060.64	1090.06	1112.8	1152.22	1258.38	1063.4
P62333	73.7897	82.0229	71.4313	62.6587	65.6832	61.1004	66.1492	78.7383	59.3426	73.1675	73.7318	69.3001	77.739	73.3198	68.7769	62.878	59.916	72.8758	81.9608	62.9768	66.3409	64.0755	80.5999	64.554	80.7784	72.0935	76.0637	55.6852	61.9484	78.023	69.4851	78.8685	71.7599	74.7721	70.9119	58.1492	63.3468	59.6375	62.0993	70.739	64.9331	73.3989	66.521	78.5897	81.837	76.2339	76.8889	76.763	68.0747
P62736	567.885	450.54	403.509	434.485	585.579	438.839	469.826	577.758	573.892	570.586	567.519	565.289	535.597	401.598	529.314	598.329	439.027	464.135	571.27	508.145	369.193	533.521	497.574	460.478	583.014	441.827	469.059	359.05	479.017	461.423	486.181	552.672	516.891	446.048	591.899	632.781	473.582	653.165	526.806	594.734	601.568	511.895	459.47	619.858	445.984	528.287	441.053	551.378	568.014
P62805	814.433	722.951	881.19	872.208	1682.6	1058.19	980.833	1062.01	1238.24	723.073	792.707	666.304	1044.02	983.633	1146.51	1197.47	736.582	1467.27	629.512	1066.15	940.594	703.356	727.964	599.772	1071.21	901.405	649.795	872.335	836.915	1032.51	1156.22	800.307	866.824	858.489	1398.73	1007.79	864.559	990.992	898.01	1408.17	1466.47	849.193	811.477	648.895	769.396	1069.95	1003.25	1106.49	859.879
P62820	21.3934	19.5575	20.3052	26.8223	23.7772	25.6963	19.3536	19.1865	17.1049	26.2295	24.6165	19.71	27.6316	23.399	20.3212	29.6417	22.3712	22.4559	17.1769	18.1121	20.6772	21.8373	21.022	13.2087	16.118	19.7566	22.9198	26.7181	15.6081	21.0435	17.8584	20.7004	22.4024	21.1127	20.2641	22.7232	27.7304	18.7605	23.1468	17.585	21.8611	17.9495	22.0417	13.3636	20.2834	23.3979	19.5509	17.3825	22.1842
P62826	1537.58	1529.29	1340.99	1381.72	1324.16	1488.02	1573.72	1509.82	1150.15	1329.58	1484.49	1590.65	1393.67	1179.55	1367.21	1235	1347.05	1488.9	1265.6	1349.12	1290.22	1213.75	1494.67	1386.01	1440.34	1510.28	1424.28	1251.39	1412.73	1424.23	1610.68	1382.56	1426.89	1535.72	1499.37	1227.69	1340.35	1252.04	1268	1466.21	1425.07	1497.14	1414.26	1440.8	1555.45	1426.49	1421.17	1459.67	1257.69
P62873;P62873-2	58.585	70.531	67.8568	61.6721	74.5798	57.4604	67.2251	75.6585	55.4877	81.1377	64.325	61.6567	76.0716	58.5592	72.2439	66.0111	69.7713	66.6988	60.8666	60.8137	60.0038	53.9539	69.4874	52.8586	86.5363	57.9067	54.1652	56.4246	78.2847	67.2823	60.4955	59.0773	64.6925	63.4423	80.6336	67.0688	58.1014	74.707	64.1261	73.8578	64.1492	66.5645	53.0035	61.0826	58.1425	50.2632	60.3043	60.9934	61.8181
P62937	1177.45	1170.94	1086.75	1206.03	1090.42	1186.27	1256.61	1171.05	1060.23	1110.77	1134.7	1191.79	1101.32	953.871	1199.65	1093.7	1079.69	1141.4	1058.97	1118.03	1139.05	1033.11	1125.76	1051.49	1160.2	1131.44	983.818	1096.99	1137.1	1067.62	1089.33	1077.68	1089.49	1061.05	1095.21	1017.2	1193.02	1082.8	1076.2	1034.52	1015.51	1129.26	1034.09	1043	1105.9	1040.78	1158.84	1004.62	1031.12
P62942	120.653	155.625	114.378	140.329	141.728	133.649	131.945	133.862	151.852	127.785	132.889	154.463	129.149	112.443	138.927	136.284	129.633	154.706	131.174	138.867	125.924	131.266	131.019	128.613	131.525	129.036	138.02	130.28	131.204	143.695	138.503	119.286	134.248	142.544	154.732	141.397	113.907	154.919	123.019	129.068	128.698	137.429	141.166	116.213	139.751	142.399	130.984	122.948	116.841
P63000;P63000-2	256.652	340.315	240.2	243.6	278.163	268.131	264.891	295.59	260.097	277.756	291.243	252.032	262.709	235.225	267.331	211.465	268.873	266.608	224.962	247.501	255.525	248.703	251.16	260.881	279.124	287.1	289.596	251.821	267.936	273.069	242.844	277.422	282.075	306.113	300.595	254.343	301.88	258.83	278.17	293.384	279.108	287.187	262.935	268.121	263.072	264.489	254.747	263.635	233.843
P63010;P63010-2;P63010-3	47.9525	51.124	34.3435	49.5081	33.8688	41.9472	32.397	34.8248	32.8645	43.0681	32.7283	44.891	42.4318	43.9042	44.1926	28.9399	35.0337	41.4099	41.5283	38.0564	32.7546	37.8374	26.2151	38.3332	34.4969	44.5131	39.295	36.9701	38.5746	34.9306	37.284	37.3979	46.4034	31.8459	35.1207	27.9305	38.7334	37.578	33.8858	35.3204	39.7574	36.7098	40.3726	29.3604	38.0747	29.8046	32.4544	41.5527	37.2534
P63104	273.757	251.848	234.588	281.073	299.624	247.68	284.853	282.968	314.626	295.993	251.078	294.37	293.557	298.642	241.946	255.771	264.855	288.581	273.753	282.223	228.313	267.988	244.573	234.362	289.675	287.898	272.558	293.948	264.251	247.277	275.28	283.023	284.693	272.904	303.181	268.191	273.777	297.439	294.674	264.85	260.979	268.476	249.281	269.895	273.751	251.059	288.971	277.697	291.191
P63208	152.946	204.03	154.375	177.111	161.901	209.671	149.139	190.013	140.537	110.803	169.826	174.473	109.476	132.949	133.751	157.91	104.852	186.684	161.977	149.316	174.85	160.409	136.25	175.374	164.634	112.755	217.041	150.723	136.039	179.691	146.665	170.763	183.135	173.682	126.997	153.408	100.724	160.89	136.548	169.8	102.217	166.205	164.174	168.367	142.985	179.997	125.03	100.724	161.844
P63241;P63241-2	666.329	475.338	371.741	478.737	444.88	517.008	494.501	441.847	400.388	493.193	448.724	471.724	436.987	468.521	411.631	395.426	391.671	423.358	443.28	475.451	447.178	382.83	349.142	424.281	457.913	488.034	427.953	394.376	483.15	489.145	551.979	369.351	410.808	387.298	449.571	325.427	451.997	460.054	448.514	389.547	449.594	449.116	443.906	406.058	478.872	424.898	460.26	460.685	437.794
P67775	101.477	99.5835	66.7205	87.7343	89.6434	110.381	106.33	98.7555	116.106	105.521	108.029	103.446	93.0331	92.8365	93.5251	110.679	85.4912	90.8651	93.3305	100.304	98.7725	103.44	96.9109	103.82	88.1244	88.7956	116.706	91.606	101.112	117.487	79.8318	101.423	110.271	111.593	89.1477	100.941	102.284	72.5125	113.103	111.918	95.3695	91.9943	85.9436	77.2806	91.3897	88.6409	86.1946	92.9782	93.1794
P67936	550.311	368.608	363.766	466.704	571.624	394.031	448.545	654.993	582.68	558.873	517.18	624.603	510.565	606.258	495.003	554.984	409.357	499.631	497.122	404.228	344.391	465.268	483.32	474.139	498.742	440.074	446.598	518.966	496.528	356.074	390.394	560.727	420.73	499.066	529.451	556.651	437.858	674.653	543.339	480.518	498.146	449.485	472.287	618.099	471.672	486.692	502.472	588.81	522.118
P68036;P68036-2;P68036-3	87.633	105.369	63.3223	98.1997	96.1094	71.2083	92.4931	96.1515	83.7709	76.6192	92.9361	104.415	78.4671	95.9345	96.0406	88.9067	83.8203	83.4894	69.2832	90.3719	87.6423	75.7806	95.4152	87.3303	103.363	88.763	88.2657	90.868	90.4222	90.688	94.2417	76.3831	95.1617	107.475	102.401	92.843	93.0794	89.1908	88.4159	97.3108	91.0116	94.017	97.1278	74.5339	103.524	91.3705	91.2604	100.147	78.9012
P68104	100.367	53.4322	63.887	48.7374	43.4786	75.4155	41.1968	55.9231	141.641	48.1393	82.6582	48.4066	50.4721	71.9845	65.2284	67.7635	38.9904	35.971	44.5972	77.8384	54.9448	58.0604	53.3266	56.3764	79.9606	76.6907	25.4258	68.0856	54.5853	37.0655	80.1749	48.7152	55.8037	43.5072	63.904	61.815	26.4024	55.2337	66.8153	71.4692	78.8129	59.7337	71.7852	38.953	56.789	78.3321	66.2468	94.3292	57.9286
P68402	240.091	266.244	203.319	224.87	217.764	274.607	229.848	236.992	203.473	201.997	212.738	268.534	252.075	211.31	195.878	243.201	233.474	212.895	206.442	231.957	271.713	238.471	286.241	227.738	281.52	234.825	235.927	253.294	208.721	264.013	212.849	238.689	253.101	223.867	205.981	214.111	246.557	258.035	200.078	240.696	220.693	199.469	191.682	181.823	204.936	210.501	218.466	218.268	196.842
P68431;P84243;Q16695;Q71DI3	528.926	481.214	614.708	559.223	1026.32	690.171	618.686	749.052	783.561	584.486	512.787	520.191	631.66	637.086	737.228	865.714	467.927	958.166	484.566	710.603	674.584	410.294	525.499	442.073	731.675	594.702	399.057	646.68	525.721	692.797	831.862	482.694	586.61	531.651	896.121	692.024	571.644	756.323	679.845	923.403	1045.81	588.876	548.186	437.612	525.495	693.181	689.873	828.199	591.317
P69891	6951.62	2127.46	3039.77	12871.9	8131.51	3339.25	9297.45	7869.04	5348.89	4985.61	6983.81	5419.96	2296.3	2838.14	3729.22	5750.42	4237.04	3610.92	6811.86	3072.15	3991.05	2946.26	5689.95	3821.58	2718.93	3798.82	5335.38	5200.01	5455.97	3870.99	6806.16	7468.78	17405.4	3154.4	1745.28	6719.28	2129.27	4892.01	16155.2	6527.15	8339.48	5891.79	8504.12	5261.14	4453.19	16932.2	5867.42	2754.34	3060.76
P69892	4405.98	1062.36	311.03	4520.13	5609.46	2329.67	4415.86	4526.34	2571.07	552.797	860.769	808.441	606.734	283.48	610.684	777.818	2065.62	1919.04	5422.51	270.534	361.926	352.49	458.329	416.471	798.236	508.302	423.248	514.336	619.643	424.847	6016.14	1618.26	142.13	461.396	118.098	706.144	357.529	577.194	1883.17	665.853	947.641	997.023	5519.95	979.036	817.813	152.846	558.402	459.492	1847.43
P69905	19635.9	22347	24580.6	25493.4	20301.9	21928.7	24683.7	23585.1	22568.8	19029	19808	18098.3	20530.9	18664.7	17944.8	21812.5	23299.6	19999.1	30521.4	30736.8	27870.8	24926.2	26434.7	28228.3	23235	19595.7	24338	19479.4	21008.9	30525.4	32953	26502	27304	28027.8	20125.7	23430.4	22272.2	17559.5	26004.8	26220.6	20088.1	23822	22804.8	22968.7	18283.5	22460.6	20919.1	19172.5	23443.9
P78371	103.396	77.6161	100.539	81.5502	84.566	101.185	102.758	95.8717	79.7029	109.101	106.704	107.449	106.524	95.584	115.147	100.161	86.5842	116.347	72.4119	126.123	68.7365	94.251	69.4571	101.281	98.761	138.904	100.918	95.4608	124.529	113.033	89.9289	114.768	130.043	95.1194	123.444	96.0798	107.664	57.855	93.1292	89.3932	133.541	94.5371	91.9707	93.0072	109.881	126.472	81.2758	40.2672	92.3818
P78417	639.258	713.451	591.18	668.494	315.317	698.704	599.146	556.413	604.772	697.131	610.436	647.202	657.111	618.665	659.804	307.157	601.07	614.503	549.108	595.826	598.226	649.532	644.23	617.441	628.936	706.567	674.168	700.641	646.151	664.79	620.855	691.417	693.8	653.574	637.505	607.577	614.78	640.124	637.875	590.914	670.997	638.096	658.424	570.955	646.629	594.84	640.574	697.959	615.299
P80108	60.6406	56.2337	73.9007	66.5704	42.8511	48.0456	53.1929	41.6396	43.1683	33.3489	41.0566	52.2211	60.4024	60.5853	47.0712	73.6324	106.887	49.5701	56.4591	63.3544	59.8307	52.9525	60.7688	77.8186	46.3916	62.5067	47.6343	56.3793	47.0611	45.8778	47.4142	50.2954	49.6162	60.2319	55.1238	73.6671	32.7828	73.0385	87.0915	62.4902	41.1062	51.5758	80.8475	63.2536	59.5715	59.9588	50.9128	58.1313	59.5761
Q00013	268.963	316.847	204.447	270.844	277.102	260.813	274.182	246.297	272.011	255.653	254.036	273.637	283.178	259.087	263.284	275.413	240.931	263.078	235.635	253.836	234.128	244.424	259.647	215.105	284.871	282.42	281.797	256.453	240.393	248.136	257.546	287.91	291.48	257.553	267.946	276.057	264.126	252.368	273.97	229.498	254.375	266.807	290.146	248.159	264.941	262.024	256.575	284.703	256.721
Q00169	43.838	56.6394	48.3612	58.7135	51.1616	62.2076	57.6177	59.8145	57.8207	49.6383	60.8898	59.3547	61.9771	57.8586	52.5307	48.2113	55.7612	53.9219	48.9473	65.2562	58.2673	56.4506	51.5004	50.2956	60.2204	59.7675	55.8041	49.6966	43.2004	74.5148	57.4126	54.376	45.5868	64.711	58.3026	49.8727	49.8668	56.6936	54.4788	54.7901	50.7204	59.2339	64.9888	52.9795	48.8632	44.1997	57.0058	51.3021	56.235
Q00577	56.2362	45.8942	35.3598	43.8546	52.6906	50.5605	39.1924	43.8364	46.0287	51.4037	37.3441	50.9241	49.2245	45.181	38.115	38.4611	48.9667	40.5554	50.7559	49.2469	44.8229	64.7338	40.363	32.5242	44.7963	38.8429	55.4791	42.7665	43.5853	46.3291	44.9812	50.8412	45.4147	42.5466	42.3791	51.8169	39.0539	40.0461	49.6012	51.324	50.8881	39.8522	49.3617	48.3857	40.8822	39.4039	44.3604	41.9125	57.2787
Q00610;Q00610-2	136.087	139.672	142.968	149.782	75.9912	138.874	131.422	147.526	115.784	135.684	136.047	142.53	134.177	92.9604	164.305	131.39	92.5185	137.704	145.197	98.7599	86.3845	155.967	117.85	142.25	150.966	115.177	185.83	157.079	116.904	75.7133	154.574	134.434	113.542	123.122	84.008	132.075	159.941	128.455	114.51	110.451	178.964	179.916	171.786	77.9243	149.005	66.76	103.252	208.355	135.675
Q00796	68.1084	52.189	55.6562	49.8804	61.9082	69.9744	60.2537	76.0056	63.1308	60.1555	63.9126	52.2605	53.3184	65.0124	50.9722	62.2089	68.9784	58.4388	50.3866	54.6313	51.7322	61.4129	54.5962	64.0013	64.786	57.6045	56.3572	71.3586	50.6156	52.8161	64.5347	60.5291	71.2643	61.0896	82.8732	51.7936	53.8029	52.6934	64.1079	48.4124	51.0791	12.7972	56.3632	48.3208	23.8048	55.1793	56.2497	52.2047	51.7177
Q01469	48.777	38.7366	27.9072	46.4089	50.7597	47.9011	43.8533	42.6127	105.2	63.593	58.6969	49.195	54.2622	53.805	47.0678	77.9877	45.1165	43.0668	51.6996	47.3028	41.9947	37.4552	172.647	77.8978	61.0066	44.9039	54.703	51.8958	85.3526	48.6953	38.4436	60.0495	64.7658	66.288	46.577	43.5701	37.3718	58.012	59.3158	44.9185	51.5017	41.8916	43.7863	41.157	66.3421	47.1211	10.7481	59.3638	47.2032
Q01518	76.0633	64.1163	66.4252	75.5123	88.9181	74.4257	71.8931	88.4974	82.7999	80.7731	68.9454	79.2629	89.9607	83.1051	72.9219	84.7572	67.0513	89.9648	58.2111	72.4386	70.1742	65.1468	75.2769	63.9113	82.7306	73.3442	75.7192	81.0163	76.7867	66.4959	71.8349	80.3422	81.6802	79.6651	86.2801	82.487	56.783	92.2172	78.4671	75.2886	76.6275	71.5948	77.1609	70.4063	73.8806	80.3814	69.9655	87.8743	76.475
Q03113;Q14344	65.6417	68.4027	58.9859	74.6441	82.348	73.4062	88.7614	77.6937	61.4174	71.4311	69.5971	80.5624	69.2105	66.503	70.6438	65.5631	71.5013	81.8882	57.0118	67.8898	74.8839	77.2952	69.6255	55.4724	78.5173	75.2	78.4261	101.933	61.3879	98.4891	69.756	76.8647	72.1893	92.4798	80.6133	67.3043	71.6207	92.0098	84.1571	71.9754	69.7615	77.5499	54.3185	80.6045	70.0041	68.3239	67.7995	70.181	66.57
Q03591	125.168	98.7759	87.2705	142.872	127.633	102.175	129.732	133.772	131.289	101.487	161.988	104.062	130.301	126.51	125.303	123.661	80.0374	185.309	158.817	125.772	139.653	135.855	136.494	133.262	101.854	119.621	154.146	147.154	148.125	103.774	89.4986	120.003	49.6812	62.3273	101.155	148.873	136.078	130.38	91.8179	67.781	127.447	123.327	130.585	169.661	116.466	76.2231	155.086	148.048	139.628
Q04756	23.645	14.1292	38.1033	13.9742	30.5475	19.4753	29.3127	20.6849	24.9507	24.3983	31.3102	24.3429	24.5608	30.2736	34.545	19.3926	4.86385	35.7647	34.1662	24.5082	35.04	31.6227	21.9186	26.4343	23.6663	21.3996	24.4437	26.6202	31.8366	25.2928	4.89986	26.7747	18.5318	26.4538	26.2022	32.4428	23.4374	35.6244	27.8716	39.2644	22.86	26.7526	32.462	32.5633	22.8206	22.5871	26.1604	25.6655	30.7153
Q04760;Q04760-2	388.378	303.689	273.819	379.773	307.823	365.065	361.458	348.583	319.09	352.457	326.703	351.433	363.062	278.359	341.165	318.647	363.385	334.693	296.86	339.893	352.684	353.204	354.472	290.972	326.906	350.236	330.441	326.282	329.377	336.168	371.838	341.473	366.233	363.652	351.534	287.431	336.211	310.341	307.158	335.745	320.249	341.631	312.597	277.753	343.423	328.617	355.329	334.209	326.646
Q04917	44.6422	24.1501	24.2947	27.822	41.2528	26.2013	26.3321	31.4263	32.0875	33.5731	28.6234	31.5956	23.5867	42.9437	29.4595	28.1137	31.1688	23.1978	38.129	18.3057	22.7993	32.8308	27.3279	18.7921	33.0434	34.5335	29.638	23.4131	26.3484	23.5758	31.0918	31.5458	27.6856	30.0152	29.8435	30.0178	31.3674	29.7624	33.8475	28.7414	22.7361	26.2451	35.4279	32.6791	20.0837	27.6746	25.5644	37.572	27.0892
Q06033;Q06033-2	83.1914	128.739	131.494	77.7023	101.549	136.035	132.993	97.5246	111.838	109.353	84.8849	106.195	115.798	84.0902	103.18	103.962	78.2428	142.44	134.359	112.575	129.267	139.283	81.157	92.5556	50.8491	100.399	129.093	177.536	162.991	81.7839	88.9029	99.9932	90.2597	99.6175	74.4287	170.217	106.576	114.648	54.3225	143.966	142.299	113.312	96.5008	153.917	121.521	117.462	149.361	121.725	152.749
Q06323	381.915	367.995	319.791	404.731	362.395	363.999	293.376	330.788	348.914	390.94	366.559	365.222	304.321	352.108	364.609	315.076	323.074	309.923	347.53	340.623	323.902	412.602	392.952	331.035	392.522	356.672	383.3	322.497	324.385	353.886	398.363	392.528	389.107	412.034	367.403	342.021	346.748	335.191	386.947	431.936	348.787	366.693	310.757	340.381	367.639	345.006	370.492	413.513	347.071
Q06830	801.714	822.486	825.278	749.318	748.687	885.777	853.612	814.932	851.782	757.656	868.984	767.755	809.116	780.446	771.692	716.848	816.424	695.276	785.534	841.025	772.043	796.427	857.754	804.149	806.141	830.679	789.444	737.796	728.621	831.459	747.672	874.345	1031.4	855.538	771.422	747.608	851.008	720.306	763.496	712.88	770.831	826.979	731.252	738.319	778.495	843.814	877.538	898.49	798.193
Q07960	25.9958	29.0512	24.6522	26.4095	29.8369	29.9849	26.0174	22.0199	32.1018	31.7288	22.422	27.2467	33.1829	16.9351	32.4963	24.2019	30.8186	24.0246	19.8198	30.3685	23.0984	38.3046	18.7877	26.4692	25.882	34.5004	25.885	30.0229	20.1086	19.8058	31.9409	42.9486	26.9466	27.3778	27.715	25.5223	31.5347	28.3757	29.2049	30.613	24.332	25.2156	25.8217	25.079	26.331	28.7319	28.0784	20.9958	24.8225
Q08380	75.8067	45.0513	119.707	59.0038	47.2085	62.8542	64.3602	70.6508	55.2953	89.2316	113.983	51.4135	67.267	93.8697	71.9137	60.6423	54.665	32.103	71.0596	62.8889	46.4996	107.459	63.6525	75.5317	59.827	79.11	72.8197	64.9833	70.4275	97.4338	102.306	49.5398	49.0629	68.4683	53.3844	66.8804	54.627	74.7313	68.2194	37.5155	54.1371	45.1661	76.4045	60.3223	55.4099	69.3955	96.3274	69.5066	89.4215
Q08495	246.801	298.276	254.91	263.549	265.34	280.485	298.985	265.926	281.852	276.66	259.062	276.858	262.317	233.744	252.715	263.413	275.887	277.238	256.532	273.086	269.751	273.589	279.089	263.949	274.307	285.781	288.659	240.375	263.058	302.094	262.783	294.97	256.506	276.299	282.753	256.048	298.221	252.187	286.857	291.254	264.381	274.872	296.459	238.564	289.693	287.901	267.238	268.239	268.042
Q08722;Q08722-2;Q08722-3;Q08722-4	203.163	276.17	213.055	230.102	226.755	216.96	217.452	173.696	265.949	210.651	205.343	281.48	200.424	225.98	253.05	240.358	267.311	252.876	226.859	165.368	230.733	193.686	212.52	195.541	261.95	230.859	204.651	242.46	199.467	234.589	203.837	288.584	266.534	208.057	207.143	242.946	241.767	229.421	213.484	225.047	227.617	233.339	236.343	196.505	209.169	216.112	219.615	238.207	213.686
Q13057;Q13057-2	29.6383	22.0592	21.1659	10.7425	19.5308	21.3143	20.6737	23.2167	20.6979	29.0768	25.9699	22.5276	24.7758	20.7006	25.9152	23.8063	28.5018	25.2318	25.7064	36.2571	35.0087	25.0487	22.1002	19.8518	30.3018	25.2062	12.0761	17.0297	24.9769	27.02	27.2907	25.0265	17.8937	28.8428	24.3255	17.0788	18.0231	23.3124	36.7546	28.4835	20.3919	28.1375	16.1546	21.3456	24.564	27.2959	18.6632	27.0793	28.1065
Q13098;Q13098-5;Q13098-7	74.2918	60.456	51.0387	55.3223	54.6711	70.9253	66.2701	57.2616	44.5254	56.2214	61.9419	65.3638	59.2414	58.0363	59.4302	57.8699	58.6236	56.7711	52.8769	60.2104	58.9403	69.0509	51.1263	58.5567	69.2669	67.4428	70.3157	62.0307	73.1682	69.1729	61.5153	62.4047	55.9088	58.0228	58.8514	64.4445	65.9347	66.067	52.8062	57.2151	74.2466	67.0406	62.324	59.373	57.9875	60.9736	55.2736	61.2304	68.1968
Q13126	49.3919	53.1619	48.5064	54.3593	43.2535	54.5238	48.11	45.3561	48.6802	45.1855	53.8222	54.074	45.2347	35.014	49.7353	38.1558	47.0926	53.8568	63.4861	46.8089	39.4912	48.0357	48.1041	54.6054	50.6208	42.9855	53.2825	42.7609	46.1046	53.8155	48.2785	49.9515	35.0552	48.6349	43.3021	40.4073	56.2875	40.7947	56.0347	41.8412	50.1831	43.4247	46.9289	41.7184	51.8994	47.4435	46.5739	41.0995	42.7768
Q13200	102.921	85.6613	81.6742	78.4942	89.7229	76.0944	93.8873	94.6299	68.5824	84.9419	100.253	95.6803	105.56	83.5703	89.1684	80.6976	81.4632	90.8224	94.1309	75.1339	93.7784	87.3733	88.2308	88.3913	93.3267	96.1753	91.5354	73.751	93.545	88.9427	74.4508	93.2007	98.9421	88.503	81.9051	71.0191	77.4347	77.7023	77.2786	98.6144	83.7529	86.9308	85.0402	89.8099	83.6656	83.4342	77.0818	94.2384	81.7673
Q13228;Q13228-4	1818.79	2053.42	1774.31	2064.73	1974.35	2004.49	1918.57	1778.51	3395.99	2361.18	1804.6	1948.22	2274.44	1726.91	1970.93	2154.16	1922.36	1828.4	2087.86	2131.4	2001.61	1881.27	1993.77	2077.62	1868.55	2059.08	1895.53	1708.14	1284.75	2391.48	2045.87	2011.24	1891.47	2014.14	2025.75	2057.78	1736.77	2014.77	2221.93	2043.97	1764.45	1962.68	1946.02	1962.59	1874.26	1755.89	1708.54	2195.37	2204.36
Q13404;Q13404-1;Q13404-2;Q13404-7	774.468	701.233	599.546	699.278	603.46	759.153	663.698	646.31	697.963	728.479	692.022	742.697	728.3	684.712	728.686	696.512	711.997	699.834	668.177	718.159	727.828	677.14	705.268	721.589	738.138	765.756	641.295	646.62	664.864	695.251	794.428	656.402	730.69	757.025	680.49	667.511	755.197	623.915	704.995	671.037	655.702	786.889	680.805	712.691	742.56	702.805	752.989	723.496	687.226
Q13616	105.472	101.677	84.1628	78.4138	74.073	88.8966	86.6993	76.3173	88.4136	89.2724	84.7107	85.7398	79.2512	78.8618	83.0217	86.3254	77.4795	77.107	83.4118	63.2337	113.393	79.2196	101.305	68.6488	119.039	102.367	102.532	71.4235	80.865	113.383	90.5674	99.4507	113.881	116.335	80.7729	83.5478	91.6704	68.6818	105.445	64.6125	87.1405	78.9106	93.8713	82.2198	90.9807	89.4547	83.7556	92.3932	110.587
Q13617;Q13617-2	32.5864	27.4798	32.4376	33.6155	28.3278	36.0182	30.2219	29.4766	28.4968	43.6572	31.8637	31.9271	34.1136	34.2838	42.3294	31.8611	29.4923	32.9552	17.915	24.6775	38.701	33.4364	32.5642	30.9358	32.2953	32.2754	33.4724	19.8976	29.1339	41.6986	32.7214	35.0458	33.3898	42.0095	34.9652	29.416	33.0298	28.2008	30.422	29.0866	35.4026	33.8081	32.198	34.7526	34.3396	34.5157	24.384	39.3176	30.5906
Q13618;Q13618-2	47.2091	47.2654	45.5485	43.5702	46.27	44.998	43.6604	51.2777	40.3695	45.8524	44.68	46.8147	51.1889	44.5678	43.0985	39.5796	48.2207	40.3688	37.037	45.318	43.5237	47.9676	44.8406	45.8718	56.1488	47.562	52.5387	48.4677	43.6579	45.4901	46.9578	41.8306	44.6399	42.3946	46.6723	45.8848	42.9276	49.9979	45.151	54.8987	46.089	50.295	45.1181	41.2049	40.8342	43.1928	40.5033	48.0289	44.7764
Q13630	295.338	182.477	151.289	198.229	171.736	191.404	243.277	226.967	173.534	198.157	246.695	239.542	254.093	270.302	208.552	215.311	152.116	200.083	241.659	163.877	205.032	249.063	214.649	214.954	267.995	256.428	265.666	142.582	271.062	241.948	267.893	191.83	191.77	156.064	152.016	175.629	147.125	166.46	194.869	212.286	248.625	238.576	225.766	104.295	207.559	261.44	203.181	233.073	206.928
Q13867	146.701	142.14	193.045	128.052	144.031	148.106	166.044	150.243	152.21	144.91	132.832	151.01	125.009	131.001	153.988	107.823	112.684	129.511	7.13427	169.809	26.5592	140.75	154.294	137.365	141.848	126.515	148.227	147.49	95.5755	169.168	153.285	153.161	158.625	126.728	128.15	143.503	133.133	147.233	126.575	154.199	122.109	152.4	119.201	118.342	144.923	134.437	138.54	187.287	126.998
Q14166	46.7224	43.5453	40.6865	32.6386	44.3446	25.2317	37.0427	27.0461	25.4729	45.5622	40.9218	37.9681	27.6847	39.1031	35.4119	33.9808	25.7027	29.6134	51.3781	34.4162	36.3631	35.6156	24.4337	37.0152	44.3618	42.3069	33.8057	29.0347	34.1367	33.2298	35.3967	35.2802	31.0935	55.2731	32.5921	29.2988	20.6519	32.7383	46.6989	37.114	38.9649	25.2199	36.2475	33.4826	37.9533	29.4248	37.3142	45.4099	35.1574
Q14254	95.3227	97.2376	94.7102	105.514	94.4834	91.199	83.2736	86.7715	91.2644	102.352	79.9443	107.707	80.4136	88.8969	106.243	80.0617	101.657	76.5923	70.5979	91.0867	87.6762	85.2951	77.8854	80.604	101.804	99.7074	97.3519	77.7019	83.4539	83.4593	84.0357	88.3896	108.695	90.4443	93.649	93.3698	91.7618	101.57	79.1788	108.287	85.7238	90.2806	88.8357	88.8549	78.4552	79.8156	87.0143	107.671	77.3651
Q14520;Q14520-2	117.771	77.5355	156.246	137.037	113.009	109.789	134.607	117.742	112.516	101.226	109.2	77.3503	138.626	111.888	118.236	131.234	92.1058	99.8782	139.19	117.263	103.539	114.712	114.758	139.013	85.5812	88.7414	105.439	121.095	108.261	108.458	102.717	94.5364	100.354	116.313	94.2415	135.21	101.142	101.609	127.904	118.009	139.864	82.1849	143.517	113.943	114.974	111.947	115.05	92.3938	112.052
Q14624	962.844	978.534	1183.98	1210.12	1321.82	1127.85	1159.94	1156.93	1186.6	1293.17	1187.88	1073.21	1357.61	1259.53	1318.35	1472.87	1441.6	1176.22	1489.79	1080.44	1293.69	1276.1	1081.41	1352.19	1069.66	1046.51	1219.08	1497.44	1530.09	1116.42	985.134	1032.88	1135.83	1191.42	1054.27	1410.71	1343.41	1433.92	1050.81	1299.29	1309.24	1027.06	1239.19	1556.8	680.658	1265.36	1347.66	1087.48	1563.81
Q14847;Q14847-2	40.246	35.5943	31.2703	33.2621	37.3141	49.3366	31.8633	40.4625	39.8333	41.2715	30.1756	43.8806	30.3187	30.4886	30.9002	33.1756	38.7449	43.4994	35.3254	53.7251	59.8944	34.99	37.279	52.7595	48.6337	35.4814	39.8602	35.4221	30.167	32.7616	41.733	47.1479	43.5756	44.2027	53.2949	52.6308	33.0957	35.9073	46.892	55.6118	41.7758	35.497	45.8205	44.8779	52.8408	43.097	46.7597	50.2994	42.9464
Q14974	94.0024	81.6439	61.5569	65.4861	58.2359	74.9723	72.13	64.4512	65.4613	69.1285	60.0484	61.2741	64.7854	64.9166	53.2984	65.6391	68.2184	66.9381	50.4345	67.0033	73.9077	57.4174	72.9907	59.2087	71.1384	75.9677	60.9598	56.3387	65.2098	73.1771	64.9917	70.1924	77.8852	61.8669	74.8502	63.2227	58.7308	83.5781	85.8888	66.1598	65.9338	57.8431	58.9067	64.0241	58.4901	68.2574	72.0046	70.6097	65.1775
Q14C86;Q14C86-2;Q14C86-4;Q14C86-5;Q14C86-6	21.9457	25.956	16.8352	28.9033	22.614	28.7502	31.9243	30.0129	22.6117	33.3521	39.517	26.3266	27.9942	27.7908	55.5528	30.1177	23.885	33.7504	15.9389	30.2796	30.0953	38.8132	29.1801	25.1638	26.1771	30.0922	27.6086	26.9777	23.7929	44.362	39.2559	28.455	22.7937	12.5535	20.8469	22.6569	17.8402	26.554	35.1244	35.2597	18.2463	41.7223	35.2728	37.8824	30.3521	35.7468	33.6825	27.4317	25.2213
Q15008	46.1415	45.9084	30.9078	42.9977	34.1602	41.3117	49.954	49.3308	40.1569	42.6005	47.8453	57.3733	46.4996	50.9958	51.9405	52.9208	46.1255	43.8451	51.5616	46.4018	53.1915	47.0943	46.9135	34.7604	58.8237	47.6967	53.7575	34.584	52.8263	37.9596	40.6957	51.0749	54.0976	57.7901	42.4298	41.0264	38.5633	38.7783	40.3927	45.5646	33.385	45.6851	36.1331	36.8848	39.5457	48.1882	46.4087	52.1469	41.3287
Q15166	528.143	380.966	530.766	492.846	413.496	313.916	332.815	394.125	418.046	421.72	475.615	399.453	420.098	490.053	504.945	380.858	389.939	273.124	426.923	377.849	340.057	489.525	472.62	350.204	299.67	356.832	381.418	375.36	390.062	458.437	284.041	412.295	318.364	306.946	270.269	310.351	401.57	423.177	316.06	412.713	332.477	355.794	233.141	449.526	475.907	393.934	315.722	297.223	497.663
Q15181	46.9435	41.8107	45.7247	34.156	32.1695	45.3546	38.9708	29.0009	46.7168	40.8472	49.0467	39.8604	38.6606	35.5558	39.0195	31.8384	41.9479	28.5824	44.3181	39.9796	49.426	27.8189	43.9599	29.5094	34.4217	44.7581	37.3636	42.1994	39.7806	35.4843	41.4853	43.8001	34.0215	37.1389	44.3603	39.2334	34.8912	25.7737	26.0003	34.7699	35.9649	45.4849	33.0411	26.8813	42.1053	37.0456	45.3009	32.52	42.6629
Q15185;Q15185-4	63.0839	72.5488	54.6314	66.3027	57.1093	78.2435	63.8344	56.2248	57.283	65.4007	78.7958	93.6973	64.2514	68.9202	49.474	58.3567	70.4739	59.3284	40.4639	14.663	61.6813	75.1665	69.8623	57.6637	57.0158	44.2501	52.5371	70.6359	51.7739	77.0609	66.0019	60.5922	51.26	54.1493	64.7039	54.6978	53.9106	55.2758	41.1574	49.9454	56.248	53.2618	57.9828	40.6028	59.2224	64.6111	62.1216	37.6376	49.0708
Q15257;Q15257-2	265.133	347.021	184.643	287.097	292.988	241.622	273.463	180.891	228.515	312.163	261.024	334.93	221.097	169.25	270.513	231.018	229.476	182.027	157.702	270.024	283.91	238.654	259.163	252.644	261.358	170.822	243.694	190.657	242.089	314.701	211.665	318.973	211.22	320.422	302.4	299.529	321.898	224.554	257.91	258.322	240.887	233.337	194.066	242.902	300.461	282.357	173.725	189.962	259.005
Q15286	307.085	65.1316	71.0225	296.238	283.025	207.155	115.483	312.617	256.357	262.55	139.019	98.9658	249.004	83.0761	69.3275	235.175	259.092	93.9717	393.922	404.068	46.1194	279.668	299.424	306.772	322.843	310.781	304.439	347.637	248.852	275.294	318.494	274.413	269.946	341.739	80.618	351.218	83.3894	329.969	325.956	387.315	277.6	96.194	263.846	228.91	104.956	287.349	114.3	104.959	203.203
Q15365	37.6221	31.3081	28.0279	33.391	39.8366	33.3362	41.8731	35.0085	39.3809	37.4482	37.6114	33.171	30.827	31.4901	34.1016	48.4734	32.3915	31.8561	27.5717	40.542	36.1563	33.5648	28.986	30.2826	44.9763	43.253	32.9852	38.8315	31.4928	33.4325	30.835	38.5617	35.0546	39.3814	46.3028	37.456	22.0607	37.2641	35.6699	31.3654	39.7176	37.5572	39.7938	27.3603	40.9434	35.8507	38.9541	49.903	36.1173
Q15404	86.5297	89.2336	52.5855	84.5485	84.9014	54.3826	93.7915	125.2	84.41	98.0885	66.7631	127.682	66.7619	75.0496	85.7788	71.0499	88.4329	99.9002	19.2642	67.2829	21.5191	54.2377	73.9744	86.3491	85.026	99.7123	89.1495	93.8635	127.871	46.5519	68.33	74.2698	86.8825	8.59528	93.8242	90.4874	83.1411	121.2	74.6965	71.8848	81.7785	93.8431	85.2453	93.7903	100.172	67.9096	58.8986	84.574	106.32
Q15435	68.1909	57.8711	44.8364	65.7732	49.7631	65.3843	48.2763	51.7025	55.2775	60.1746	54.1425	63.1775	64.7888	52.4881	56.8831	55.8369	50.8532	60.5057	63.5407	58.0905	61.8801	58.4904	59.7994	54.6508	55.8766	56.3551	56.6754	49.8751	57.8442	59.364	68.4655	59.3279	61.635	63.4392	59.0425	53.8286	61.3636	54.6133	67.2456	58.4669	52.5545	57.8377	49.0731	50.2862	68.3239	57.2118	61.1142	56.9991	52.3099
Q15631	54.2882	70.5898	62.5549	48.5736	61.7129	50.1997	45.383	51.4835	55.6228	59.6735	58.0634	47.8102	52.8106	46.4769	47.6697	57.092	45.5939	60.8703	63.5714	61.1778	65.1168	67.0714	56.6003	63.7228	59.9892	49.8939	56.8915	47.4551	50.5107	66.8845	49.1298	73.9192	74.4336	64.1976	67.9533	52.5623	53.2447	62.6076	64.0872	65.5721	52.9547	51.3942	55.6513	55.4648	46.8735	62.7549	42.9213	60.614	39.5503
Q15691	30.702	32.4077	27.7153	36.7447	24.5685	27.8344	26.5541	30.5811	25.6074	27.0056	24.9762	40.708	28.3233	25.0376	18.0862	23.4624	36.5727	29.3775	41.9025	22.6334	32.3378	30.459	18.0711	24.7539	28.9775	33.4903	25.9412	30.2208	27.3318	35.6345	36.3601	35.3708	31.4234	24.775	31.1765	18.1764	24.9532	27.4683	27.3637	30.6306	26.1824	30.7248	29.8298	33.1379	33.1608	30.2014	30.4161	23.8249	27.7202
Q15843	31.5027	17.3767	9.11891	18.7185	13.5391	18.8192	22.4826	23.5025	17.8155	23.128	15.3711	22.0931	17.2361	14.9987	16.0285	25.8839	21.1964	19.6214	26.654	11.9802	8.85693	17.7253	27.3727	19.0367	29.59	21.7135	24.2859	15.3134	7.72213	36.1537	16.2832	25.0804	22.8277	6.67696	24.637	16.1167	10.7244	16.5924	19.3912	26.6298	25.7103	14.272	30.4189	28.5817	27.9755	24.7264	16.3278	17.2369	16.2177
Q15907;Q15907-2	44.4461	62.2642	44.4347	50.7959	49.9507	50.0469	49.7655	59.7346	63.0961	52.2774	61.1139	48.7522	61.2005	44.8551	54.0072	58.0396	48.266	60.1313	75.8257	41.8648	60.5753	58.4032	57.3059	54.5388	60.7089	57.9836	56.2126	50.4621	59.408	59.5428	59.1345	60.7225	60.6665	50.5783	61.1502	62.2375	57.0222	69.1764	57.929	49.2197	62.0063	53.0012	56.4772	63.1138	60.8964	60.7571	62.7684	55.5607	48.81
Q16401;Q16401-2	57.1638	84.5799	62.8193	73.0493	54.4987	71.1732	71.8022	72.7024	66.42	67.6856	65.1491	74.4393	70.6426	76.7635	65.3534	67.0316	70.5072	69.4598	69.8132	71.2945	83.1895	65.4748	56.9459	59.9994	75.9907	75.2037	61.6606	71.006	59.6602	80.3835	69.0387	72.2559	81.8708	70.8603	67.2863	63.763	66.9365	62.323	71.0134	74.9131	76.3268	71.9049	68.9262	57.1126	70.5901	72.7731	78.1701	73.7825	65.4729
Q16531	53.766	52.1039	62.5525	65.3798	51.7269	69.4219	57.9603	54.6462	61.3566	49.3588	69.2238	63.8742	57.0878	50.2786	50.3303	65.9038	60.8901	62.8439	60.5921	68.6044	54.3432	63.706	70.1726	59.9666	67.0664	70.4211	59.0061	55.2181	46.8396	65.0963	61.7937	65.9156	58.7159	61.6612	55.9795	58.1954	57.7197	56.319	64.8481	65.8209	62.434	61.1549	65.427	47.5218	53.0827	56.4566	53.59	48.9443	62.6768
Q16543	26.3924	23.0012	24.9872	32.8488	28.8403	26.472	19.3069	25.5909	26.1332	25.2806	24.0392	27.6703	23.3102	32.2211	29.1181	19.7503	29.739	23.1014	9.53931	10.4956	24.605	25.7773	29.3867	8.11009	31.7979	24.6628	28.1793	28.0146	29.767	27.5395	35.7278	28.179	30.7813	10.4358	35.8511	12.6092	25.9719	27.4607	29.4675	37.1847	32.8264	28.7908	32.7066	22.9642	24.9293	27.2939	27.6257	29.6508	6.94714
Q16658	62.3072	73.3681	55.0009	55.6059	63.8612	70.0156	61.9992	53.3328	64.8065	65.1315	54.942	58.8471	58.0071	53.6613	60.1997	71.6465	59.3471	61.2156	46.9094	51.4233	58.94	78.6188	70.9706	50.1253	66.9898	66.5116	61.4401	47.9367	65.5202	53.4169	70.6875	67.6659	70.6956	63.6805	56.0333	46.1509	60.629	72.2129	51.7679	59.9065	53.6358	68.4127	49.8626	45.9265	63.8651	50.3291	49.1707	60.2708	68.8447
Q16774;Q16774-2	36.5783	36.3656	32.2512	36.0308	25.2666	32.2655	45.1423	30.0674	40.345	40.6075	36.0069	23.9335	32.4701	23.9754	26.5789	28.6822	28.6446	35.865	30.8382	35.1794	40.9457	35.9147	33.8424	35.5821	34.2162	27.6254	32.3572	16.6825	42.3102	41.6367	42.1369	29.8218	58.5321	45.4883	35.8199	38.1279	37.7188	33.0451	35.498	31.9603	34.1516	27.3743	31.267	23.6816	32.4567	27.9758	28.309	33.8218	29.2809
Q16775;Q16775-2	409.85	447.261	232.416	442.496	433.021	372.818	431.678	451.82	366.123	384.114	420.17	484.264	518.912	338.22	471.018	413.769	387.92	465.763	348.902	440.857	462.639	347.698	394.876	403.974	412.142	545.437	465.84	385.835	450.25	458.633	415.656	375.622	403.664	395.176	471.012	404.691	381.57	336.211	253.574	370.288	461.435	460.412	442.851	387.678	428.948	471.315	485.862	347.846	447.294
Q16851;Q16851-2	39.2322	49.153	40.3357	34.8084	36.7556	38.5416	33.9749	40.128	35.532	35.3783	34.4471	36.7972	31.9996	43.575	33.1813	45.5047	41.9353	47.2074	30.2675	36.5649	34.8415	32.4179	34.2571	34.7862	39.9502	37.1293	35.3226	37.0225	22.9141	39.4624	41.0416	33.482	46.7613	39.7179	46.6319	39.5498	34.3948	49.5759	40.4849	37.0007	37.1601	41.3679	35.48	29.875	42.2148	29.6083	40.491	37.7668	31.5354
Q16881;Q16881-2;Q16881-3;Q16881-4;Q16881-5;Q16881-6	48.6665	41.0408	42.6517	44.0379	49.9923	42.2727	43.9802	38.736	44.3795	36.1386	38.8074	50.0981	43.6371	36.453	36.8176	49.6441	39.165	43.6957	34.0793	45.776	50.8797	50.8323	47.9581	32.7456	41.7986	43.6531	43.5055	43.6879	32.8528	39.4923	49.4938	48.958	43.3466	45.1968	40.1042	44.3601	36.7517	41.4934	20.9628	42.1705	34.4369	46.052	46.5566	37.3136	37.6272	41.4427	40.3472	37.1191	38.1421
Q3LXA3	32.9214	45.7594	35.9226	39.6219	27.729	39.7984	47.0998	40.2796	35.6359	38.7132	46.16	37.3643	32.6114	39.6784	40.3945	44.4474	30.6923	27.4759	38.2202	48.319	39.6101	39.881	42.7025	45.41	38.8514	44.2117	40.6603	39.9879	48.9874	38.9926	44.8817	39.1395	39.0931	39.9403	45.9634	41.5706	40.8133	38.3395	42.5589	33.8862	38.9098	38.7032	32.7572	33.0847	42.009	31.9121	35.6214	47.4079	44.1218
Q562R1	473.776	7.55317	490.912	380.297	153.994	556.954	607.344	615.138	481.728	559.28	470.152	592.297	533.793	568.464	521.125	630.086	496.492	455.483	459.046	505.555	531.621	564.49	472.69	416.521	463.468	600.819	466.988	595.346	498.798	433.325	509.141	631.576	473.298	442.857	733.114	555.83	502.683	687.389	533.13	589.766	611.814	554.578	505.023	596.862	526.411	612.195	609.573	656.173	494.712
Q5T4S7;Q5T4S7-2;Q5T4S7-3;Q5T4S7-4	38.3243	15.2339	29.7385	16.0089	20.2621	16.9382	27.6004	20.1199	24.3989	21.5252	20.9113	32.1634	22.9489	26.6798	25.0782	19.7345	21.0603	14.0537	18.4659	31.0066	26.2737	18.0398	18.288	27.6677	26.7992	32.3048	31.7231	28.7231	23.153	26.5935	24.3705	23.1338	24.3977	18.1668	21.8225	18.0916	21.1205	21.3439	24.0288	18.3805	23.1243	19.8736	25.4875	20.628	20.484	21.7867	27.4255	29.3788	26.1929
Q5TDH0;Q5TDH0-3	210.332	268.457	211.716	211.321	245.78	240.604	222.452	222.233	231.165	219.528	210.344	238.14	230.414	221.671	224.831	230.301	259.757	239.216	206.398	240.19	231.466	219.955	241.186	217.158	252.803	237.036	248.099	229.782	227.737	253.67	210.924	243.985	249.153	231.911	238.956	229.252	218.947	216.605	233.818	252.569	217.864	240.314	234.055	213.205	246.975	209.773	255.149	237.008	207.764
Q5VVQ6	141.777	156.707	120.153	115.166	121.001	110.871	122.976	119.217	131.964	118.874	131.073	133.51	136.997	150.05	119.791	104.299	116.834	100.641	124.113	149.752	157.482	124.765	100.659	114.833	112.212	114.945	112.4	126	107.994	110.865	134.384	118.887	119.436	134.474	108.587	115.164	118.503	105.069	106.667	117.018	128.659	120.634	136.821	106.64	124.685	120.029	105.464	112.119	104.847
Q5VW32	29.8186	15.9362	33.2574	35.9979	37.2471	34.5573	37.6718	34.2966	27.0646	30.8013	42.725	38.7714	34.4383	36.6112	26.7289	34.447	34.4992	35.8618	38.0146	29.4461	44.897	42.6033	27.1618	32.308	35.6558	36.1539	42.6858	32.1924	37.9875	43.2342	29.6585	32.399	36.4874	37.5107	32.4111	27.2837	29.4811	32.5828	38.5275	30.3097	26.5851	31.7304	30.7323	30.7273	46.9814	27.6756	42.4366	39.3966	35.4558
Q5XPI4;Q5XPI4-2	89.9828	68.2983	57.311	71.1822	63.8496	78.032	61.8962	66.0439	70.6783	68.3446	72.495	73.8605	81.2989	82.1047	72.661	57.9264	64.2037	74.804	83.606	57.1058	64.3	76.5331	77.5535	74.4217	66.719	84.6763	66.2795	78.9164	83.9579	83.5616	71.7589	68.0156	54.058	57.7729	48.2299	55.5371	60.6583	55.522	77.6309	64.7563	71.97	66.5957	69.9157	61.602	59.2265	56.0649	48.6766	82.4789	62.0951
Q6PCE3	65.6573	64.6383	51.6019	53.7894	61.6245	72.184	70.3273	66.8811	65.3436	62.2507	61.1414	56.4467	59.1655	66.104	58.7656	62.6225	66.3889	66.6948	6.17682	69.5935	46.4015	50.8635	64.7496	65.4773	62.2975	56.5014	58.1386	62.9975	52.9287	58.1049	49.2783	63.5055	55.0786	67.8381	57.3091	51.8281	56.3728	53.16	55.2128	60.6007	51.9759	58.9965	66.6438	52.4989	61.7505	61.9038	57.2605	53.2165	68.859
Q6UWP2	20.5885	25.6295	27.3919	12.0961	25.2019	17.7907	25.213	20.4401	14.8051	41.6819	20.4314	20.9574	20.5866	20.705	17.7	27.3581	25.6894	32.0759	34.22	26.7852	21.0235	30.236	25.8279	29.0469	28.3193	28.4115	33.9943	18.7857	19.9497	23.2438	19.6091	25.0933	26.6513	19.0853	35.7433	32.5085	25.2126	22.1859	28.8264	27.7973	27.1751	30.2189	25.6713	23.7227	21.023	22.0502	38.1756	30.9324	38.2376
Q6XQN6;Q6XQN6-2	195.336	155.331	164.844	180.116	189.341	174.229	216.471	215.744	156.978	207.934	202.561	207.272	224.987	190.235	142.635	192.659	156.146	164.553	180.05	228.003	192.541	191.506	228.339	214.312	266.605	152.399	253.401	153.705	214.518	214.165	187.56	210.68	232.252	157.622	178.402	92.0213	150.43	160.001	274.273	229.484	226.557	230.068	148.873	229.533	228.077	175.213	175.865	305.548	151.072
Q7L5N1	43.8777	59.5587	21.5879	40.0269	28.9901	40.8009	50.4525	36.9593	38.4427	26.4767	40.8066	37.7214	43.8637	47.1665	49.589	32.9276	39.8051	40.9983	40.6971	40.4153	36.8174	36.0146	37.4893	33.6252	34.7285	29.3961	37.3579	39.7851	38.3998	33.9823	39.7171	31.7497	39.9555	36.0408	38.375	30.005	39.742	36.7081	40.564	30.9467	43.4129	35.6294	37.9692	22.9876	24.7481	26.3537	50.5694	40.174	52.9824
Q7Z4W1	63.5572	64.6796	55.119	40.2285	75.6508	66.7436	47.8276	50.7531	83.4164	38.0574	71.3062	82.0025	62.9506	67.0307	5.84983	74.0916	63.0836	92.5045	65.1989	65.0789	39.1958	74.5758	52.3919	66.9254	62.9368	52.8902	69.4357	53.3771	37.4633	50.8759	66.6605	66.091	76.3332	11.5014	80.5042	63.2566	50.2851	61.1087	65.1738	66.4787	46.2112	52.4605	70.2248	39.6189	51.1787	73.5849	37.6039	59.8036	65.7077
Q86UX7;Q86UX7-2	89.3866	80.2624	67.9755	65.4089	96.8144	60.3252	72.9978	95.7672	83.6033	100.026	69.5875	97.6971	94.1745	101.308	84.753	88.6259	69.6645	66.2144	88.707	84.6137	77.9045	90.2914	99.9161	79.3034	101.314	97.6361	91.2457	111.068	82.5178	70.6687	93.6468	107.248	92.1569	67.8028	113.103	111.642	67.27	131.61	103.499	84.4781	108.77	90.0337	94.629	120.122	94.5161	88.822	98.3732	118.571	101.027
Q86VP6	182.036	184.178	161.385	174.359	161.993	185.309	177.957	169.111	166.871	173.564	169.456	166.365	168.03	167.967	165.753	155.289	184.239	170.602	155.915	180.482	184.279	177.554	182.746	171.28	184.461	178.561	178.643	174.797	168.512	184.801	172.734	180.053	188.345	181.355	164.358	172.014	181.491	173.455	169.932	171.794	171.579	197.964	180.086	177.019	172.397	170.69	178.234	188.575	167.554
Q86X55;Q86X55-1	57.1676	49.8027	54.7236	51.4889	56.5767	65.1342	64.6738	59.0099	64.4447	73.236	54.404	76.9548	54.8783	54.7286	63.9904	63.5627	77.4719	69.4742	56.4083	61.7657	75.4198	76.5791	52.6176	58.2069	66.6513	72.0677	60.4963	48.0966	64.2857	68.259	77.251	59.8989	55.8538	60.5435	59.8581	53.0995	56.636	57.3002	67.8112	72.9296	51.6516	59.1642	74.1358	46.8227	60.7748	52.2483	53.3123	58.7674	70.5204
Q8IUI8;Q8IUI8-2	20.0391	25.0644	10.0391	15.0882	21.0173	27.0009	19.6093	24.1178	19.7146	26.7052	15.9172	22.5379	18.4741	23.8963	16.8395	18.2907	23.334	22.4364	31.8793	41.1825	30.6806	21.1358	14.3507	28.0933	26.3381	32.1573	25.0753	28.7112	15.5479	34.2069	39.7222	27.4343	28.5786	28.9368	31.1689	17.0664	14.4529	31.3291	25.3027	15.9746	22.1197	22.4734	15.9795	18.7394	27.9287	25.7481	27.2064	22.1228	25.8771
Q8IZ83	54.4559	63.6952	48.6678	63.586	52.5437	68.1796	57.0467	50.9034	60.6564	59.9095	56.1526	60.001	61.4218	51.3563	54.6205	55.9467	66.2829	66.9379	55.0605	53.8347	64.5878	64.4628	70.258	63.5847	61.8796	67.6159	61.945	56.2141	60.9046	59.0638	64.8682	67.0716	57.5917	61.8846	59.8815	55.3325	59.5439	54.2096	70.977	56.2525	59.7032	63.7203	64.037	60.9762	64.8272	66.4562	59.8601	61.4491	62.1599
Q8TAV4;Q8TAV4-2	859.859	985.151	927.631	966.407	974.499	1041.06	922.85	1005.84	1120.1	1059.25	941.518	967.838	965.258	851.407	926.909	881.548	1040.82	850.646	958.008	841.005	811.734	1091.58	996.529	946.344	891.352	984.609	923.484	979.067	929.677	899.042	840.52	1064.13	905.678	1008.54	1045.76	981.179	11.1173	1050.85	789.636	837.803	899.677	1037.18	931.302	1119.37	976.723	947.147	1066.8	972.539	866.272
Q8TF72	683.352	876.643	738.366	657.382	744.991	769.309	541.142	791.719	726.16	886.304	986.301	997.208	610.383	881.525	645.9	928.45	656.705	614.762	772.161	710.689	1014.23	811.478	683.798	647.795	794.315	612.172	755.206	768.841	699.611	770.045	759.443	542.466	761.105	925.196	688.188	666.725	746.426	792.885	718.245	836.252	580.561	751.628	686.492	600.975	633.723	592.728	714.369	713.162	853.2
Q8WUM4	83.7746	81.6528	70.9918	87.9246	77.3013	93.0732	83.6837	78.6491	84.3459	88.9135	78.6784	88.0808	85.4303	83.9174	79.6455	80.2028	89.7685	66.1043	82.4441	83.1551	82.3739	84.5261	82.1815	88.0204	95.1894	90.0141	85.1077	83.4374	82.9494	96.0198	85.8328	81.8164	62.7142	74.6574	82.7065	80.9306	88.5749	75.0899	84.2545	82.5309	80.3585	85.2765	76.481	82.2193	72.6431	72.9586	80.5729	82.8069	85.154
Q8WZA0;Q8WZA0-2	34.5018	53.4967	46.7311	51.9577	49.2183	54.7883	44.1403	49.9715	40.3412	45.1492	53.0186	60.4904	33.5658	44.9271	54.6517	51.6185	37.553	50.456	35.2385	46.4422	47.5944	44.9382	58.7067	54.3455	52.5262	54.3637	52.286	42.1461	50.5871	58.3698	52.044	46.0822	47.2213	56.8594	51.9199	56.4618	44.7656	39.3983	47.957	63.0845	52.8082	44.9523	50.0689	44.2117	46.8293	52.4798	48.9181	33.6734	52.6657
Q92530	265.639	263.02	166.419	228.711	203.504	248.839	221.769	234.02	185.704	227.277	229.579	278.233	220.088	198.93	165.649	217.97	190.404	238.963	254.481	217.066	235.926	215.413	187.092	214.569	260.723	200.571	281.286	204.676	203.822	217.66	276.334	207.65	234.269	237.841	224.896	226.689	203.898	207.582	239.701	226.956	219.644	278.281	250.553	204.138	245.661	224.067	228.891	210.481	187.115
Q92905	34.6994	32.3789	27.5668	33.2434	27.5606	30.9426	25.7405	32.7791	28.6018	32.084	28.1462	26.778	28.9994	27.5026	28.2694	31.9989	27.5657	33.1305	41.1698	29.3438	31.2969	35.4978	33.4891	31.372	35.0253	29.1868	30.7689	30.3658	25.9655	35.7913	33.2777	28.8202	32.8226	31.5188	26.8003	24.9578	26.6123	32.7641	35.271	29.7097	37.3506	34.2023	29.6944	19.3045	30.603	26.1955	29.542	29.6048	29.0784
Q93008;Q93008-3	31.5599	23.6017	21.6484	25.8076	19.7668	32.5846	23.6325	23.0619	23.9624	28.7206	19.6027	26.3654	27.8242	24.2822	36.9155	24.3002	22.5692	27.7344	8.13567	20.8682	24.2096	26.962	23.72	28.4532	41.5413	24.6518	27.8359	28.1683	28.3455	32.4173	17.8808	30.1915	26.3209	23.2385	24.7247	22.4836	24.5848	25.1896	26.8907	25.0208	20.5093	33.0716	27.1593	23.0386	22.4659	24.6447	28.5759	29.7713	30.1415
Q969T9	152.14	157.085	122.092	187.874	149.503	217.082	160.978	120.299	135.771	170.217	152.634	129.155	176.556	130.426	128.74	164.69	166.85	148.853	127.932	143.221	130.745	150.523	142.415	166.735	204.603	152.25	147.061	102.603	147.749	162.308	184.36	159	141.014	157.133	135.863	144.86	160.037	155.78	161.739	146.279	164.072	134.242	162.74	123.091	144.749	141.576	151.224	171.031	164.235
Q96CW1;Q96CW1-2	45.116	42.2318	46.8785	45.157	32.7747	45.1017	28.896	32.4291	42.5241	42.3752	34.7626	49.044	40.0612	50.1675	40.967	24.8731	34.7346	41.0399	21.6598	40.0801	51.0232	41.2992	34.4532	28.8053	42.5383	38.7071	43.714	50.2499	31.6689	27.5107	46.603	44.8002	56.607	46.971	31.914	33.3449	43.2969	44.6806	28.8228	30.4702	34.5347	37.4268	54.4734	22.4828	47.765	32.027	36.9997	44.554	41.5007
Q96DG6	76.1529	85.1158	80.4103	41.8589	66.3628	65.1812	50.5916	52.1228	74.8179	101.096	64.322	87.4701	86.1137	62.2367	76.1421	76.8902	49.8908	93.7601	58.3783	86.0686	92.8791	68.1708	89.1467	67.6146	99.1068	74.705	59.3042	71.9283	77.918	83.7314	69.9169	81.3738	53.4931	83.706	68.1894	102.108	102.441	106.588	91.246	40.6479	70.1806	90.0892	48.6126	92.4629	82.8907	46.0403	76.34	75.5442	73.6801
Q96F85;Q96F85-2	33.6193	48.1996	34.6984	46.8291	43.5114	37.4619	49.5214	32.9114	40.5885	50.4657	43.6884	54.5755	38.0119	35.6742	33.458	43.4074	47.312	53.5667	57.2135	47.4017	24.9869	34.7625	39.3171	36.9281	43.7977	37.3878	38.9633	52.9401	32.5635	44.8964	39.2964	41.5637	42.7846	49.3117	45.4547	23.4707	33.4144	43.1592	62.4825	36.2837	50.9961	33.8511	40.6334	44.1465	50.6709	43.867	41.9047	44.1508	34.6611
Q96FW1	92.2424	60.8409	63.201	66.5126	73.0216	64.8235	58.188	65.4927	74.5375	77.8606	71.9094	75.7387	83.2874	63.6998	59.5269	66.6951	69.9205	72.5058	83.8771	53.7112	85.6616	74.1253	72.2533	66.9925	82.3261	73.8171	69.7737	71.3834	61.8199	64.1148	72.773	79.9378	72.1267	64.2642	71.0041	62.1465	85.3011	65.6327	67.9617	68.8903	69.6749	71.0638	72.5071	75.5535	60.3166	74.9993	69.8578	82.2925	60.9665
Q96G03	109.087	110.81	82.9823	107.157	106.022	123.328	115.187	103.374	114.528	95.2113	106.954	121.861	124.78	98.9628	107.244	126.001	114.559	122.398	105.189	105.355	125.37	108.9	115.839	111.451	121.414	120.758	104.869	110.038	104.735	118.131	116	105.225	111.891	118.744	120.428	98.3956	118.99	114.34	108.619	126.436	90.8249	117.329	97.7655	102.387	99.1235	126.624	102.089	103.396	94.1553
Q96GD0	39.7435	42.623	35.1049	41.625	34.8901	41.2536	53.9497	47.2474	47.7295	48.937	53.3915	49.2633	44.2088	47.3899	52.3309	40.4882	37.4746	46.4267	46.0919	65.5621	71.0672	51.252	41.4956	35.9991	52.7069	48.1294	50.6536	47.0525	55.4494	59.0233	66.6688	45.8012	51.1758	49.7536	48.1266	46.041	47.7144	55.4977	48.3122	53.313	47.1832	56.2221	51.3315	39.4829	37.4782	40.356	56.2258	36.5894	38.9637
Q96GG9	47.5835	48.1861	53.2827	36.6047	32.6698	45.0328	45.72	45.4481	51.5626	47.3331	49.6734	53.1356	46.8092	17.3495	43.0252	33.9721	39.1538	44.2027	46.5874	47.9889	27.1824	41.5944	51.972	41.7583	44.6446	53.4178	44.883	32.4625	42.3791	43.139	65.5567	37.6604	51.9593	36.841	37.8256	49.7189	53.7372	37.5895	49.8763	37.7906	46.1856	60.2697	45.1599	44.3511	47.2762	52.6217	53.6977	47.4128	54.3518
Q96IU4	76.3414	86.5298	69.1377	91.1531	96.9566	95.3514	81.2826	78.2179	80.8615	97.7575	80.4439	86.6932	82.2103	56.7502	103.768	88.3657	92.146	88.1659	80.0346	89.7759	85.7919	84.8243	90.2033	91.0729	93.9559	96.2443	75.4432	76.6689	78.9219	95.4312	73.7488	86.0921	78.3248	102.998	98.3361	93.4573	85.3148	82.1302	103.149	94.3814	84.3661	96.864	71.5062	82.8185	89.706	76.9128	77.8145	78.7138	87.217
Q96IY4	64.2246	56.9823	87.7246	80.932	70.3954	63.4363	56.9127	56.4878	66.5471	58.0226	85.2533	52.9679	51.3238	49.0576	51.8061	76.6577	72.9442	70.8841	63.804	71.8559	81.1425	78.3227	71.2198	68.3452	48.6921	70.1966	55.1152	58.0985	62.8959	54.0472	56.6919	48.0963	45.1303	54.3836	48.5654	54.8934	57.0733	72.3503	80.687	70.597	54.9152	57.1217	75.1244	73.3491	62.663	67.2596	52.2488	51.2296	88.9301
Q96KN2	42.6742	28.884	27.3515	35.3667	27.0713	34.094	22.8516	26.9701	44.2938	17.7036	38.9114	22.1821	29.7159	26.4508	34.5367	43.6024	11.0579	28.6047	35.0291	32.883	18.5068	34.9514	43.2351	24.3277	18.9553	36.6091	15.971	28.4516	26.6926	41.1514	9.4815	21.9753	20.777	27.96	21.1151	31.1881	30.1812	35.1326	35.0855	36.9425	30.3969	23.1415	30.1088	36.4531	30.6707	29.2237	29.3394	18.7171	46.3899
Q96P70	25.0446	23.8571	25.841	22.4045	26.7087	24.834	25.1968	26.9029	24.5618	23.2576	19.9488	26.2992	22.3626	24.4644	26.6322	25.9651	25.8335	26.2304	22.679	26.1099	24.7142	23.0886	31.8702	20.1777	24.0309	24.9375	28.408	28.598	24.2982	32.0019	14.3687	21.4926	26.6641	31.4365	16.7388	23.7901	22.4429	24.9551	16.4914	28.1739	24.2179	25.9367	23.1047	20.6265	21.3959	23.3404	23.7763	24.6325	27.7067
Q96PD5;Q96PD5-2	143.843	215.468	262.244	179.718	246.774	187.279	199.311	189.576	211.295	227.827	199.008	173.067	187.962	229.824	190.186	188.64	164.857	170.971	240.596	188.568	179.304	206.635	126.259	202.787	209.951	186.58	200.56	173.551	268.422	152.356	237.77	203.348	213.327	164.926	182.276	179.319	184.914	254.466	190.193	164.522	229.111	223.672	170.336	243.756	207.124	201.018	227.446	198.317	204.572
Q99436	174.596	157.098	146.136	160.648	136.382	156.94	165.98	163.124	160.77	154.882	144.048	133.232	167.812	122.415	171.797	134.549	149.377	146.66	117.947	155.585	130.221	179.172	138.477	147.558	161.951	173.503	151.244	156.9	137.872	156.28	157.633	159.439	171.764	163.794	144.684	149.502	167.72	138.03	154.911	157.763	162.38	145.947	150.79	156.122	167.362	138.761	132.668	145.701	145.361
Q99460	51.8546	47.5036	45.9485	47.8911	43.3527	43.0204	46.6719	43.46	39.9201	47.7776	47.6945	47.6671	52.7473	43.8167	42.9596	38.8678	45.1658	46.948	49.7875	41.2772	56.0083	41.3779	46.1905	47.7672	44.239	45.7109	48.5008	41.7388	43.5591	65.748	39.5029	48.6675	47.0758	47.5869	42.5824	36.6195	47.3801	41.4121	47.2637	43.6824	43.5215	42.5496	41.1519	37.2548	38.8201	47.0664	46.3252	49.1166	51.4966
Q99497	429.734	493.908	438.115	405.685	471.132	443.616	429.623	455.85	432.245	441.709	447.953	440.858	451.333	368.464	430.94	399.858	413.224	436.485	449.963	329.7	448.949	427.217	413.826	398.482	401.739	501.447	438.768	437.73	414.038	455.049	434.072	424.746	449.028	516.372	522.079	441.154	422.757	394.729	452.59	489.11	414.443	544.986	532.408	366.779	451.46	480.759	441.479	445.967	380.292
Q99627	28.1911	31.2836	29.9443	31.1012	25.0546	27.8051	24.8805	28.7857	22.5207	22.6254	25.6171	21.1542	31.6667	20.9804	25.1482	21.439	19.5778	25.0888	25.3474	21.7541	25.7936	31.5457	32.1969	22.4248	28.1349	24.9947	26.0134	33.7186	21.0897	28.8315	31.4709	25.1977	24.0668	24.5032	29.1639	25.228	26.2708	23.8189	32.5914	27.9739	26.2835	33.5823	34.1701	28.0636	22.9968	30.8388	27.6236	32.9328	31.2765
Q99733;Q99733-2	90.637	85.2728	68.4791	68.8394	77.346	76.2946	67.6036	60.2253	52.3459	71.2977	89.9552	69.7952	79.3949	65.7323	71.6325	87.9532	65.8902	98.9134	81.7357	77.043	60.5071	82.5637	87.1662	67.8176	81.4975	81.8837	77.0453	55.2733	68.9036	75.0014	70.1864	82.5591	98.477	91.3075	77.9763	62.5989	72.5758	48.9871	48.3239	67.9302	72.8157	69.2043	66.6902	55.6785	88.0193	112.809	62.9048	81.3809	65.1936
Q99808;Q99808-2	120.757	108.82	100.854	133.496	124.94	133.947	134.893	139.883	126.854	111.556	110.167	140.141	125.034	95.2738	135.163	132.38	120.374	108.751	122.099	108.272	148.772	168.596	113.735	70.798	151.212	165.933	136.436	101.53	142.095	118.67	154.136	121.312	111.727	135.426	124.689	119.478	146.516	136.993	132.045	120.818	126.519	119.576	119.485	115.171	129.511	124.882	108.277	141.538	111.316
Q99832;Q99832-3	66.3068	59.4089	73.4106	58.218	64.479	79.6827	76.6327	75.8236	57.9771	72.9643	83.11	77.9734	80.6136	84.0344	86.1444	66.005	62.8362	75.0316	52.5461	96.2801	56.4356	74.5761	54.8307	68.882	74.2572	92.4466	70.8294	55.8499	81.991	82.5066	65.1907	82.2606	95.4653	78.7535	86.6842	72.141	75.7714	45.8698	74.3058	74.0234	88.1112	66.3705	66.984	58.0006	72.5852	85.3863	59.5779	24.7159	62.0309
Q9BQA1	58.8828	49.0063	57.7787	54.0086	44.7528	47.9129	55.1191	45.5339	42.6087	53.9106	54.4697	55.0817	56.7397	64.145	64.6879	48.4955	56.9221	64.4642	54.3011	49.5451	37.8865	46.1854	43.6108	43.3422	59.6673	53.6361	75.1238	30.3969	59.2965	62.5994	55.0547	52.8597	72.5916	56.8663	47.8148	54.7142	51.3542	47.1506	66.404	51.5704	61.1909	61.0685	53.1091	50.9181	54.0597	59.0403	51.08	47.1463	51.8781
Q9BRA2	93.7764	93.2138	73.5912	99.0069	78.1321	113.274	88.0835	72.7414	85.2229	88.4702	86.3081	95.0986	77.9231	76.4085	97.2442	83.4971	83.9064	84.5925	86.0677	83.0575	83.6738	99.2049	104.798	77.9991	100.602	97.3446	88.1966	85.7178	74.8347	74.2463	100.915	89.0037	86.2654	127.138	89.0046	87.8419	105.955	97.5395	103.053	69.8059	85.4769	98.9362	87.715	96.3145	91.5819	87.9191	83.2299	96.175	89.1959
Q9BS40	236.923	197.804	177.834	255.336	220.113	237.203	210.92	234.497	187.003	199.434	200.717	240.535	229.216	188.116	194.612	183.642	188.451	228.015	244.171	224.775	181.081	213.667	227.07	201.282	220.926	215.713	197.721	227.024	226.584	202.189	211.77	179.453	212.691	196.685	201.477	184.448	192.256	195.574	179.635	195.951	180.648	230.363	203.65	217.811	216.424	200.473	218.233	185.613	187.534
Q9BSL1	89.5616	87.5629	70.9266	55.4991	71.9759	78.6014	86.8679	70.4422	59.1436	80.3752	72.6696	79.5188	73.3103	96.7233	60.8173	69.4372	61.8232	68.9712	73.3616	61.7094	70.3752	61.9595	70.4075	48.8221	69.8516	69.6033	84.0341	78.7231	71.854	63.7994	61.5025	62.7287	64.1315	61.7002	65.8055	73.5759	63.6543	47.8117	62.0236	71.873	90.2706	84.1256	89.3904	49.8248	59.4588	67.6279	63.3022	78.1667	84.3566
Q9BT78	64.9464	65.4816	52.286	53.8074	43.742	55.1055	68.472	60.0636	42.3227	64.5636	48.4701	56.2591	61.459	53.954	62.4373	47.0287	52.1132	55.5978	59.7189	48.9722	56.9758	61.0091	50.1105	59.7131	63.7965	57.2594	66.3686	55.3911	59.7589	59.6602	67.4683	54.7811	56.1619	52.1328	56.0769	49.0182	58.6104	50.2453	61.8508	48.6022	54.823	56.5162	51.7757	46.8866	54.0746	56.227	51.8051	54.9513	58.1817
Q9BWD1	134.773	137.287	126.611	128.468	124.921	131.757	137.672	125.394	130.538	128.124	126.392	129.259	129.121	106.72	133.974	127.087	120.474	119.984	122.948	102.39	129.298	153.274	141.462	59.5256	133.431	149.037	141.463	124.681	118.965	136.018	147.076	136.881	127.84	132.504	125.932	118.674	152.4	128.482	127.358	127.25	139.435	111.188	139.57	126.677	152.338	129.706	128.894	145.056	128.045
Q9C0C9	57.0006	75.5353	60.9667	58.1425	70.4652	67.571	59.1386	58.952	62.5547	61.5713	69.6302	79.8618	61.319	61.7986	69.6552	72.7072	77.2898	91.2064	76.1673	69.9052	63.9429	81.1693	91.1971	70.7511	72.8177	72.0466	63.4793	68.0397	51.1427	53.4535	70.7782	71.6639	71.9751	70.4678	64.0418	59.3416	65.8316	45.2952	59.0248	69.5637	56.3672	73.5248	63.6348	59.2547	73.78	95.4849	60.2003	78.6713	66.4857
Q9GZP4;Q9GZP4-2	169.664	181.358	123.709	165.251	179.379	183.638	191.27	180.458	178.796	165.486	174.09	192.842	152.387	145.771	197.383	178.278	182.149	191.593	173.657	155.708	169.927	165.914	179.547	165.182	190.916	194.098	158.851	175.793	135.375	177.089	189.074	177.582	170.884	160.056	169.007	160.756	183.697	134.779	165.195	175.591	154.839	175.185	149.525	156.914	170.822	179.343	147.909	126.399	172.503
Q9GZT8;Q9GZT8-2	51.8467	76.9759	62.6364	57.7306	57.6742	63.0698	47.9107	62.7337	54.6555	60.5827	57.8868	59.5399	50.9996	59.9696	53.0167	70.3624	51.4107	55.6925	65.0029	64.5803	54.6323	62.4813	46.8607	66.1453	68.4876	57.5208	69.0399	55.2197	56.1058	61.1805	49.4078	69.1273	68.1372	51.9295	47.9082	72.1648	57.517	56.7925	47.8339	57.2889	61.6951	73.8883	58.6035	52.4993	59.2825	64.4121	46.2324	67.9466	58.8591
Q9H0U4	143.197	118.116	125.274	140.335	107.948	122.701	118.761	148.221	108.417	122.386	150.229	117.7	113.781	95.488	125.853	125.537	123.311	114.09	113.256	124.483	102.666	121.197	117.05	104.364	134.96	132.001	107.434	113.811	130.148	131.371	127.417	121.989	116.744	120.69	124.244	119.93	139.727	134.292	133.389	129.026	120.897	124.229	103.749	130.658	135.401	141.243	117.353	111.604	115.355
Q9H299	125.2	187.317	149.097	135.037	141.22	166.064	193.281	216.017	149.46	140.533	191.755	191.975	202.39	142.682	152.89	159.93	140.74	146.235	181.648	167.647	169.702	165.606	147.938	145.44	176.609	147.95	167.057	143.381	191.419	124.409	137.733	142.28	104.802	150.165	206.157	133.052	132.919	121.956	158.112	152.854	138.325	178.592	135.493	158.558	155.676	129.353	144.008	182.308	143.008
Q9H3K6	113.902	129.257	149.905	100.143	77.273	162.498	143.847	139.639	126.831	121.925	126.718	99.9452	91.5766	86.2719	109.554	91.8374	127.74	102.266	105.285	141.486	85.1275	134.891	84.0884	125.153	138.366	127.126	123.981	93.608	93.5611	100.96	127.231	131.697	111.797	116.134	107.191	94.3374	132.611	94.0461	84.8904	93.8898	122.281	147.682	127.106	121.236	112.045	107.92	118.848	62.8807	109.597
Q9H479	52.1727	53.4277	47.6329	74.8743	42.839	67.3614	92.0138	100.625	66.0237	36.684	35.1035	40.2633	73.934	25.2676	39.8423	68.1587	60.1063	46.1321	67.3296	66.8467	91.6893	81.8354	76.9856	75.9619	41.1126	61.3061	90.1691	55.8556	39.5015	65.4693	72.9751	73.9775	64.4775	47.2899	75.1051	62.9747	86.853	41.5816	46.2083	62.5207	43.4854	106.321	79.21	63.9677	73.1152	40.728	44.2961	55.7483	69.7351
Q9H4G4	26.9207	32.7236	17.84	47.4571	52.5951	36.6579	30.5893	35.5262	33.9482	32.5331	30.5746	43.3302	30.2746	25.9074	36.8293	18.6092	33.3561	36.2776	38.0528	45.2554	38.9117	41.6456	34.7711	26.644	24.8843	41.73	41.9556	31.1335	32.4713	39.1769	28.0106	41.891	23.0142	32.2491	44.1813	32.4935	29.8416	30.8747	35.0383	27.0442	20.2998	26.0256	27.572	36.7821	33.6147	30.4485	37.4414	24.9214	41.1263
Q9HA64	18.4226	23.6896	17.215	35.8372	23.7945	38.9798	38.4575	40.0652	33.2332	24.6488	24.4667	16.1326	31.3774	16.7591	30.3752	34.8393	26.1202	25.6455	28.484	23.0865	34.7692	26.2823	24.5574	24.712	18.1232	29.8105	35.405	54.7275	26.8769	33.1994	34.1754	32.6853	25.6455	24.7413	40.9208	34.3482	26.8292	20.7613	24.7814	31.8719	20.8167	36.3278	22.361	31.8341	31.9031	18.2784	27.6161	27.8613	31.2827
Q9HAB8	27.5618	34.2817	27.4242	25.8896	24.3127	18.6248	22.8686	29.6058	27.3461	22.8382	28.7521	37.3633	26.2172	26.7142	23.6532	23.101	21.0039	28.8025	15.4548	6.47185	31.2685	33.093	20.8563	28.6467	29.7261	25.3711	29.0003	21.1296	20.4685	25.015	29.3086	26.0526	28.2692	23.2956	25.2634	16.9469	13.1987	25.0163	13.435	18.7507	24.6049	25.2404	23.044	20.7423	28.6409	16.284	29.9699	48.7908	11.6242
Q9HBI1;Q9HBI1-2;Q9HBI1-3	30.8091	29.6005	12.8101	40.1175	38.1182	8.98606	28.7778	43.1973	36.3514	37.7166	25.7811	36.1355	35.742	26.8696	43.5568	39.2032	6.16076	20.9767	34.4049	31.0957	27.5496	32.2262	29.4551	27.4119	40.6322	27.3565	39.1771	31.0501	41.2433	24.7368	25.6383	24.3348	29.8314	22.4822	45.9839	37.3113	6.72357	69.4654	38.8212	29.3407	32.6189	27.0824	31.7335	43.3081	33.586	27.3358	27.7324	37.3296	47.7567
Q9HC38;Q9HC38-2	114.848	127.845	101.209	123.102	109.166	129.98	126.029	105.092	118.26	118.222	117.287	127.881	115.258	105.95	124.277	111.986	113.382	105.185	110.133	133.717	126.093	123.662	113.613	101.832	109.632	109.007	120.555	98.4989	119.014	127.313	115.005	117.252	115.162	129.145	127.128	123.897	120.621	115.844	110.062	125.998	105.865	124.592	100.629	96.836	120.707	113.952	113.368	129.012	55.0077
Q9NP79	26.5243	37.4616	33.4061	36.7161	38.6618	10.8665	29.9555	34.6711	46.6769	34.6621	27.5065	46.504	29.0253	27.4772	33.8782	52.4646	39.8819	25.9646	25.1193	31.9157	23.4222	7.01922	22.6176	35.1008	45.7275	32.1633	36.0658	30.9757	22.9606	33.2291	34.008	46.3369	33.4155	29.8156	30.1979	41.5431	31.5318	35.9545	52.614	38.4825	34.7672	38.4323	35.9521	32.958	42.539	33.0739	43.3621	34.1499	41.1514
Q9NR46	23.1765	16.1564	5.91218	11.4742	14.8783	17.7606	15.8983	14.8137	15.9656	19.8176	20.1581	21.8972	18.4688	14.5631	19.2757	18.7293	17.8565	9.32473	28.6175	16.7676	30.1432	12.1531	14.597	15.8709	19.555	16.9055	9.36068	15.6648	14.1683	19.246	13.5188	12.7067	12.7098	13.7179	21.7295	19.3389	20.1727	18.8828	26.6635	13.5879	23.906	13.0369	18.7151	17.9191	22.2593	7.08644	10.705	16.0215	25.5531
Q9NRV9	77.9559	121.782	53.4634	101.836	102.675	92.5815	113.082	106.654	106.381	86.4034	77.0328	136.685	100.014	72.6932	105.898	102.317	91.2816	108.798	93.7803	121.226	113.204	90.7695	109.189	84.0855	95.9048	117.671	98.2237	54.0207	94.1975	122.8	111.87	90.4003	97.6833	95.2079	128.215	96.1683	102.253	114.967	125.072	54.0674	127.751	111.997	107.903	86.0576	104.914	76.3198	89.2954	88.598	92.0085
Q9NRX4	14.204	22.8276	12.6245	20.9872	16.4984	23.1525	20.4872	16.2141	23.1488	19.7375	15.141	14.6935	18.3784	33.0689	13.9993	15.2428	16.5322	17.2766	5.91122	13.7726	18.5296	11.6829	13.7826	24.7442	24.1094	33.939	32.0395	20.5779	28.8715	12.2373	20.7659	21.6557	17.9016	16.8346	24.3429	27.1613	25.617	15.2723	18.2928	21.9005	24.6925	13.9913	23.9618	33.3626	21.6466	20.9441	16.6521	18.5821	25.213
Q9NRY5	20.7215	26.6688	19.0567	22.261	16.4107	34.49	23.0192	25.1455	32.5879	35.1882	29.2918	26.2689	25.826	24.0647	23.9488	30.3736	26.6243	23.3214	32.9273	45.4494	42.0297	37.1925	25.7465	28.4944	29.9212	39.0572	23.3991	33.3058	23.6217	48.5752	32.7459	26.6519	34.1688	33.6314	34.4361	30.4132	35.5484	26.0359	36.8859	30.2399	28.2638	30.3686	32.9265	21.8683	28.7154	29.7394	35.7861	33.2889	28.281
Q9NT62	15.4873	30.0298	23.2895	16.2651	30.3172	29.5432	17.3763	33.9859	26.2497	20.9425	25.6687	32.4242	20.2023	27.0848	23.4659	27.2339	19.7206	25.9713	34.4902	29.2759	22.4104	24.9546	17.1775	22.4335	20.801	19.5624	25.9929	34.1202	18.1304	38.4937	29.7883	26.1062	38.7705	34.7688	22.7392	25.3346	19.9381	21.4842	25.0621	23.0723	16.8434	30.3809	37.8328	23.7631	22.034	33.4062	21.2065	30.4611	25.1544
Q9NTK5	154.938	134.662	116.367	131.379	128.602	139.317	144.946	131.033	131.451	139.59	137.232	143.091	136.375	146.385	135.002	123.966	132.539	145.584	141.964	132.635	148.021	135.205	140.421	123.721	136.593	144.355	142.736	123.593	130.878	144.871	148.717	127.39	148.236	136.091	135.846	115.928	163.785	139.127	134.659	129.328	144.922	156.122	126.894	119.202	135.171	135.438	151.231	133.356	135.192
Q9NWV4	72.6322	75.5152	52.4841	58.6913	53.7538	58.2707	57.2901	55.9439	65.43	58.0305	66.7649	76.6557	61.2634	53.5443	51.4583	47.0944	49.923	46.094	43.0964	11.8069	43.8879	72.8641	57.2134	54.7239	65.1742	67.7593	63.0673	56.5376	66.9986	72.0096	73.2891	68.5157	59.3658	79.8353	53.7364	55.1083	66.7918	65.9192	49.9387	66.9696	62.1256	57.6631	64.0467	52.8985	66.6492	55.4872	51.4041	46.6463	46.4393
Q9NY33;Q9NY33-4	88.1825	73.851	63.4144	71.5005	65.1466	64.8268	85.0963	66.3316	75.8437	73.461	66.0331	75.1877	74.7827	78.405	71.3789	75.0391	70.8323	59.9509	72.2943	65.6017	70.0439	88.2411	63.2657	47.9631	76.7292	63.5221	72.3483	64.7745	76.7576	74.838	62.4164	76.7753	43.6747	69.2398	61.9472	81.7566	55.4618	77.6882	90.0928	76.1072	75.461	77.7288	73.4783	67.8634	67.8342	70.1799	76.0024	54.6867	68.4281
Q9NZP8	30.7848	21.2765	26.7061	27.7358	33.355	44.1213	29.9501	26.6313	36.0144	26.9819	29.3039	17.1458	25.5057	24.7844	19.4362	40.4918	31.1562	27.922	39.9661	47.4726	26.7116	47.9258	23.8789	32.1469	24.9296	42.5521	36.5853	42.93	33.8487	41.6806	11.7158	25.3944	31.274	53.2064	22.8563	28.0948	42.8718	41.7099	28.769	31.2132	38.8875	30.3484	25.1692	33.939	21.7071	34.9803	27.663	44.8162	40.8352
Q9UBQ7	31.132	41.3619	29.5031	29.6443	38.9996	34.5929	26.7972	33.3962	33.8655	20.3761	30.5018	42.1729	32.2472	27.2335	39.7202	38.8111	34.263	42.6406	12.2816	43.957	50.5693	35.58	35.9435	40.3429	32.6916	42.1658	39.7977	37.6299	26.9734	32.8637	25.2135	43.9137	46.1259	44.6365	19.8993	24.4406	38.2393	29.2402	38.8118	33.8179	36.7915	36.0718	29.1975	31.3134	27.7207	30.1706	28.8068	33.2522	41.2676
Q9UGM5	30.9547	25.4116	36.5849	35.822	41.3643	28.7048	27.5244	20.5668	38.6896	28.0623	26.5091	34.2641	46.2955	34.1641	31.3763	30.1577	17.0206	29.2038	18.4359	33.2363	21.9522	63.9531	22.7579	28.9573	9.29401	25.1629	32.1108	25.8055	30.2269	46.2217	31.6609	22.896	15.7962	21.4301	25.6216	42.1246	37.5417	32.4644	34.6757	52.522	41.3586	32.4033	36.4994	23.1783	24.7802	28.8857	32.4356	35.9105	29.5497
Q9UIA9	82.8553	77.0065	53.8105	61.9129	47.7253	63.1971	70.403	77.0619	52.0818	55.8205	69.5572	52.2705	71.9473	70.8369	57.8412	55.91	65.4743	77.2234	53.7127	79.8775	69.2148	66.9885	65.1138	60.4421	71.1106	60.1008	53.7193	80.7726	63.6674	68.8977	80.3764	68.564	50.4737	67.8569	59.4963	70.3795	57.4967	70.8368	58.1892	52.8276	51.6878	76.7862	67.535	54.8864	76.9883	55.0787	49.8839	54.65	63.8621
Q9UKK9	37.309	31.863	46.4256	25.9446	31.297	30.3517	28.5524	32.554	27.4936	35.279	38.6191	33.3969	30.0106	42.6705	34.1907	37.9354	23.8122	29.3848	35.7596	30.8716	35.0487	25.0278	27.4725	28.8877	37.3667	36.2099	38.6326	35.3661	29.3322	47.6479	36.3204	31.8566	31.6637	39.6139	38.715	30.1463	35.5055	40.0084	24.592	33.4209	30.9288	32.3063	35.2696	30.1891	39.5453	22.293	30.0265	29.0426	29.643
Q9UKV8	41.9465	45.6164	38.8902	42.0008	37.9963	40.7664	41.604	43.2038	46.0219	41.4658	40.3746	44.781	40.4004	34.1561	44.2101	44.7442	35.0076	37.1343	49.7777	46.0019	38.9069	44.4385	37.5407	39.6781	42.6478	40.8518	43.9047	49.8524	39.4618	44.2726	49.6251	46.4508	40.8671	41.5981	39.584	41.4259	43.419	36.4273	46.0428	39.0079	39.9996	47.4038	41.0822	36.7589	43.1347	34.5311	42.9681	42.4184	42.1492
Q9UL46	147.544	129.897	102.391	141.979	135.195	136.676	122.39	105.548	103.831	129.063	132.192	123.249	135.151	113.482	130.775	110.014	124.456	123.322	141.717	102.612	102.275	159.002	135.78	107.617	136.655	125.837	138.878	104.47	131.564	119.962	161.874	142.957	135.233	187.726	126.401	107.111	127.413	122.714	130.476	145.266	120.903	106.733	112.776	119.877	130.019	122.045	130.497	137.079	138.722
Q9ULA0;Q9ULA0-2	39.0906	34.5346	33.0108	43.4087	34.0767	34.8774	35.5203	41.3246	38.4442	40.2995	38.0645	39.6488	40.2086	28.248	42.5859	41.5961	33.5053	30.7661	37.8673	34.9477	33.6634	32.5604	28.924	36.989	36.7484	36.1163	36.7017	43.455	38.3245	57.0418	40.7048	32.6071	39.5839	45.8252	35.2738	41.6463	32.0426	40.5927	18.9781	38.4799	37.7073	34.5458	47.3904	32.722	38.8854	39.3363	25.525	34.1428	37.6831
Q9UNM6	58.4226	45.6225	44.1742	43.5066	45.5817	48.0825	48.5967	54.3049	35.4387	49.9489	50.1941	43.1788	52.0464	55.6156	40.5931	45.9663	35.4182	46.854	44.8562	46.6703	58.6169	39.3606	49.143	35.4116	46.1348	47.6137	52.6355	38.2072	55.4372	54.524	40.6329	47.9195	59.679	44.249	45.7666	34.0455	33.6917	41.4722	40.735	46.9268	39.0806	58.4259	46.4481	43.5263	40.7076	44.6823	44.5355	51.6677	46.2234
Q9UNS2;Q9UNS2-2	32.6117	30.1493	22.4089	28.0515	31.3373	38.0384	32.138	36.7339	21.887	37.0356	26.924	29.5959	37.3969	31.2309	38.7042	30.0473	30.4438	24.8642	51.6865	39.982	29.089	29.5725	24.0389	36.2629	39.3357	34.2955	36.7997	22.8145	25.153	30.1645	13.6651	28.322	23.8527	27.0539	23.7315	27.1484	32.2596	32.5971	29.6961	23.0594	34.7303	26.5463	25.7088	35.1203	30.2436	21.4841	25.9007	27.1706	34.3398
Q9UNZ2;Q9UNZ2-5	134.558	148.7	124.35	138.97	134.264	147.997	153.549	156.237	152.037	154.304	152.098	143.157	146.63	166.152	151.624	136.268	147.626	133.605	141.171	152.732	144.46	142.213	156.243	133.384	165.034	140.428	140.871	139.786	135.141	140.801	153.491	141.346	138.463	147.85	137.061	158.61	154.91	131.486	168.861	140.678	145.781	139.476	147.662	128.268	144.151	131.34	143.948	147.508	133.86
Q9UQ80	131.145	118.276	88.5708	201.566	126.795	121.091	234.478	115.463	179.107	114.34	166.139	115.167	131.175	141.96	123.658	152.627	162.36	119.278	155.415	118.014	149.981	162.858	138.073	152.061	160.833	170.695	138.204	134.012	134.773	119.706	108.333	130.987	189.677	108.329	144.612	96.3747	138.205	165.26	194.786	156.221	108.429	181.773	169.998	172.228	157.105	145.276	160.089	190.961	134.428
Q9Y230	84.1257	54.3266	41.5779	55.1432	63.9622	59.4719	55.159	54.9199	61.4426	76.4668	61.9355	60.4307	79.495	85.9715	63.1647	62.6613	52.7435	64.98	61.445	55.1265	62.1267	81.2552	54.4627	54.5969	69.4495	72.8175	64.1483	53.6897	65.6085	71.962	75.073	51.9953	69.794	60.0952	47.1086	51.6363	74.2165	62.7395	60.966	63.3065	76.6094	77.7248	63.8279	66.1455	54.0199	64.4518	58.3977	80.2918	71.8341
Q9Y265	69.4917	44.7038	43.5253	39.1476	51.6348	58.016	41.5934	47.0808	50.8105	56.6862	41.3933	50.0691	60.6077	73.4597	43.7971	51.703	35.9415	57.3202	57.3637	29.0322	51.7997	66.5001	43.3736	51.1822	65.6327	64.9675	50.8529	45.9023	46.886	65.1936	60.2529	51.5434	58.7967	47.5823	38.0555	36.4003	58.2176	48.4133	47.192	51.5299	67.0748	67.1322	53.8886	39.0052	42.9855	40.3029	63.1509	69.8942	55.6494
Q9Y2V2	55.5691	49.407	41.5185	68.4788	49.169	54.1425	67.0864	47.1356	46.8707	67.8852	38.6733	45.4256	58.3283	46.1596	63.6449	54.9608	55.5328	62.7939	51.1211	48.4615	58.5317	57.288	58.94	48.1351	59.3904	52.1922	55.8067	33.9648	55.1582	44.4293	57.5365	57.9917	38.4248	54.3884	61.361	45.6248	73.3109	51.065	70.1799	56.2181	67.4698	48.071	55.2261	49.5431	53.0266	50.0532	50.4541	45.6472	51.4452
Q9Y315	42.4486	41.5562	45.7237	51.367	42.89	51.5343	43.7933	39.9212	46.7024	54.7547	48.2347	57.5948	49.6867	22.8748	46.8719	37.9882	52.8282	51.5297	40.2651	41.8154	47.6368	52.8237	55.237	42.301	53.3344	48.0423	54.8727	44.2362	35.8454	68.1868	46.7533	50.366	63.5744	52.8725	34.7938	44.9767	52.3634	44.3406	51.2916	45.1518	62.0769	51.6115	51.2491	50.9437	50.0245	36.4666	40.9729	47.6631	36.1713
Q9Y3B8;Q9Y3B8-2;Q9Y3B8-3	47.6433	59.7783	63.3681	58.1696	50.0139	52.292	58.4855	47.0117	60.0665	42.917	58.3151	70.9932	55.245	53.2007	65.6304	68.0516	59.1758	56.2688	61.975	44.8834	64.0384	71.4687	49.4304	53.2221	52.4577	67.6851	62.1528	51.3653	52.4256	66.1185	63.9869	60.7915	62.398	53.6092	75.156	65.1973	57.1245	70.0894	46.0086	71.6384	59.065	57.299	69.2919	47.5747	56.0043	51.7931	58.413	54.9816	48.3654
Q9Y3I1;Q9Y3I1-2;Q9Y3I1-3	176.245	245.379	170.605	249.286	186.368	273.985	216.757	248.341	164.786	145.25	217.256	253.538	158.867	197.44	171.08	216.873	136.298	252.278	190.428	182.023	221.121	199.163	165.052	209.934	198.9	155.241	284.534	223.905	164.122	205.366	211.183	226.089	261.035	288.487	164.243	230.001	137.876	226.295	182.885	211.74	131.159	243.228	244.515	186.339	211.11	225.526	185.447	169.239	193.086
Q9Y490	97.9377	63.8129	56.7171	56.9822	74.6497	47.3479	62.9012	91.3912	68.998	92.8096	61.9227	97.3163	80.1722	102.923	78.3167	99.7802	68.0263	42.5491	55.4065	64.206	52.6147	66.3417	89.1598	81.5084	105.825	97.641	88.2256	116.396	73.1317	47.3653	65.4193	118.439	95.7337	55.7751	125.969	138.138	48.2015	142.827	97.3803	102.11	112.763	93.8499	94.5658	117.229	92.2448	93.9281	102.371	132.835	110.016
Q9Y4E8	130.721	134.381	119.617	149.438	121.122	161.888	141.787	153.601	132.128	136.997	133.2	148.796	150.776	125.922	135.376	148.454	126.291	135.596	128.031	136.939	151.644	140.509	130.431	125.223	134.996	138.271	132.641	116.487	126.441	151.621	121.264	141.471	155.319	143.478	118.252	111.492	136.749	130.63	140.456	130.885	123.459	156.219	131.197	120.98	120.62	132.832	122.864	127.847	129.948
Q9Y570;Q9Y570-4	103.05	80.7347	76.2875	83.66	74.3433	98.0607	88.9698	88.6472	106.159	87.9885	84.47	109.972	94.967	96.8776	79.3363	81.2488	81.7471	94.0645	80.6612	75.3679	74.5478	82.4274	94.0427	88.4244	83.8993	93.6162	82.1036	99.1324	87.2176	90.2912	118.267	73.6483	78.6554	77.6066	97.5038	104.09	84.9632	94.2654	106.203	98.1124	77.2312	91.0342	94.8006	87.4661	88.4968	90.7145	88.5567	106.963	93.712
[truncated: 10 more columns]

## Sheet: Supplement table2
Supplement table2. List of differentially expressed proteins
Accession#	1st accession#	`Gene	Description	p-value(general PASC/Recovered, -log10 value)	p-value(psychiatric PASC/Recovered, -log10 value)	p-value(general PASC/psychiatric PASC, -log10 value)	log2(general PASC/Recovered)	log2(psychiatric PASC/Recovered)	log2(general PASC/psychiatric PASC)	DEPs(general PASC/Recovered)	DEPs(psychiatric PASC/Recovered)	DEPs(general PASC/psychiatric PASC)
P55036	P55036	`PSMD4	26S proteasome non-ATPase regulatory subunit 4	0.337476	0.0917455	0.261516	0.120824	0.0351695	0.0856545
P05154	P05154	`SERPINA5	Plasma serine protease inhibitor	0.0831215	0.165833	0.348182	-0.0243422	0.0503028	-0.074645
Q96P70	Q96P70	`IPO9	Importin-9	0.0688504	0.620086	0.235835	-0.0146622	-0.0636545	0.0489924
P07954;P07954-2	P07954	`FH	Fumarate hydratase, mitochondrial	0.289145	0.785144	0.436342	0.0475928	0.107431	-0.0598387
Q9Y490	Q9Y490	`TLN1	Talin-1	0.0737078	2.72016	1.92174	0.0280062	0.429031	-0.401025		UP	Down
P0DMV8;P0DMV9	P0DMV8	`HSPA1A	Heat shock 70 kDa protein 1A	0.219858	0.620261	0.179076	-0.0524699	-0.0961259	0.0436561
P31948;P31948-2	P31948	`STIP1	Stress-induced-phosphoprotein 1	0.646316	0.203462	0.383455	-0.0517279	-0.0199101	-0.0318178
P20810;P20810-10;P20810-2;P20810-3;P20810-4;P20810-5;P20810-6;P20810-7;P20810-8;P20810-9	P20810	`CAST	Calpastatin	2.85036	3.19616	0.110432	0.273692	0.292314	-0.0186218
Q99733;Q99733-2	Q99733	`NAP1L4	Nucleosome assembly protein 1-like 4	0.724473	0.397093	1.18609	0.0980033	-0.0802668	0.17827
P02730	P02730	`SLC4A1	Band 3 anion transport protein	0.420136	0.744377	0.379011	-0.0206262	-0.0423894	0.0217632
Q6UWP2	Q6UWP2	`DHRS11	Dehydrogenase/reductase SDR family member 11	1.40033	2.35338	0.550121	0.25546	0.362663	-0.107203
P17858	P17858	`PFKL	ATP-dependent 6-phosphofructokinase, liver type	1.18746	0.565262	0.266865	0.0869575	0.0562268	0.0307307
P0C0L5	P0C0L5	`C4B_2	Complement C4-B	0.183238	0.254946	0.429121	-0.0649625	0.0777982	-0.142761
P55060;P55060-3	P55060	`CSE1L	Exportin-2	0.00801856	0.999833	0.883481	-0.00508026	0.292822	-0.297902
P02768	P02768	`ALB	Albumin	1.68339	0.491442	0.804349	0.0980703	0.0364231	0.0616472
P13796	P13796	`LCP1	Plastin-2	0.191748	0.445592	0.147336	0.0216103	0.0403872	-0.0187769
P06753	P06753	`TPM3	Tropomyosin alpha-3 chain	1.3753	0.71369	0.509329	-0.0733972	-0.0442909	-0.0291063
P02766	P02766	`TTR	Transthyretin	1.08493	0.136485	0.849987	-0.132689	-0.0270138	-0.105675
Q86VP6	Q86VP6	`CAND1	Cullin-associated NEDD8-dissociated protein 1	1.09874	0.917331	0.0428673	0.043673	0.0407884	0.00288465
O95782;O95782-2	O95782	`AP2A1	AP-2 complex subunit alpha-1	0.0243196	0.579394	0.451502	-0.0109764	0.138217	-0.149194
Q8IZ83	Q8IZ83	`ALDH16A1	Aldehyde dehydrogenase family 16 member A1	1.67698	1.5936	0.101544	0.101836	0.112982	-0.0111459
P55263;P55263-2	P55263	`ADK	Adenosine kinase	0.253421	0.890431	0.507209	-0.116991	-0.394944	0.277953
P11586	P11586	`MTHFD1	C-1-tetrahydrofolate synthase, cytoplasmic	0.376008	0.100019	0.269804	0.0924046	0.0301919	0.0622126
Q00610;Q00610-2	Q00610	`CLTC	Clathrin heavy chain 1	0.144599	0.0855608	0.212996	-0.0401174	0.0292993	-0.0694167
P62258	P62258	`YWHAE	14-3-3 protein epsilon	0.130979	0.0634124	0.253025	-0.0130044	0.00763169	-0.0206361
Q6XQN6;Q6XQN6-2	Q6XQN6	`NAPRT	Nicotinate phosphoribosyltransferase	0.730049	0.193119	0.157521	0.101281	0.0545274	0.0467537
Q9Y315	Q9Y315	`DERA	Deoxyribose-phosphate aldolase	0.595173	0.450308	0.119991	0.10936	0.0845022	0.0248573
P30566	P30566	`ADSL	Adenylosuccinate lyase	0.0593057	0.543735	0.605655	0.00547703	-0.0379349	0.0434119
P48740	P48740	`MASP1	Mannan-binding lectin serine protease 1	1.15296	0.459311	1.93135	-0.233196	0.114039	-0.347236
Q9Y230	Q9Y230	`RUVBL2	RuvB-like 2	0.0380816	0.32424	0.325887	0.00865481	0.0590012	-0.0503464
Q9UQ80	Q9UQ80	`PA2G4	Proliferation-associated protein 2G4	0.0241945	0.753947	0.955266	0.00673718	0.161273	-0.154536
P78371	P78371	`CCT2	T-complex protein 1 subunit beta	0.428893	0.400627	0.745463	0.0769516	-0.0954491	0.172401
O14744;O14744-2	O14744	`PRMT5	Protein arginine N-methyltransferase 5	0.0440395	0.371375	0.231624	0.00772679	0.0423045	-0.0345777
P19827	P19827	`ITIH1	Inter-alpha-trypsin inhibitor heavy chain H1	0.0756178	0.237703	0.137129	0.0130916	0.0344533	-0.0213618
P02765	P02765	`AHSG	Alpha-2-HS-glycoprotein	0.851089	0.0984707	0.579147	-0.113532	-0.016183	-0.0973486
P09417	P09417	`QDPR	Dihydropteridine reductase	0.421231	0.221773	0.121097	0.0827122	0.0537476	0.0289646
Q9NRV9	Q9NRV9	`HEBP1	Heme-binding protein 1	0.32184	0.089758	0.195866	0.0731169	0.0256213	0.0474956
Q96GD0	Q96GD0	`PDXP	Chronophin	2.05825	0.0675869	1.35916	0.210284	0.0160122	0.194272
P30613	P30613	`PKLR	Pyruvate kinase PKLR	0.116731	0.108243	0.228854	0.0222746	-0.014858	0.0371327
Q9C0C9	Q9C0C9	`UBE2O	(E3-independent) E2 ubiquitin-conjugating enzyme	0.802586	0.0321914	0.626933	0.0915998	-0.00671731	0.0983171
Q9UIA9	Q9UIA9	`XPO7	Exportin-7	0.400767	0.0838359	0.563451	0.0634361	-0.0177506	0.0811866
Q6B0K9	Q6B0K9	`HBM	Hemoglobin subunit mu	3.62162	2.69025	0.377828	-0.709694	-0.560466	-0.149228	Down	Down
P61201;P61201-2	P61201	`COPS2	COP9 signalosome complex subunit 2	0.292176	0.342673	0.0945752	-0.0301211	-0.0424468	0.0123258
Q9BS40	Q9BS40	`LXN	Latexin	0.0902356	0.91951	1.46152	0.0114937	-0.0820119	0.0935056
Q96G03	Q96G03	`PGM2	Phosphopentomutase	0.682677	0.396717	1.5555	0.0542065	-0.0464056	0.100612
P63010;P63010-2;P63010-3	P63010	`AP2B1	AP-2 complex subunit beta	0.492717	0.861999	0.293015	-0.0752371	-0.117874	0.0426374
P01019	P01019	`AGT	Angiotensinogen	1.33549	1.55002	0.0460073	-0.236545	-0.246117	0.00957234
P25787	P25787	`PSMA2	Proteasome subunit alpha type-2	0.656994	0.728028	0.0332845	-0.0566811	-0.0605523	0.00387124
Q15181	Q15181	`PPA1	Inorganic pyrophosphatase	0.225664	0.674846	0.366682	-0.0419999	-0.116437	0.0744376
P0DOY2;P0DOY3	P0DOY2	`IGLC2	Immunoglobulin lambda constant 2	0.0277264	0.0196554	0.0462741	-0.00628221	0.00541191	-0.0116941
P37837;P37837-2	P37837	`TALDO1	Transaldolase	0.0840312	0.164215	0.0653751	-0.00925908	-0.0164034	0.00714432
P06132	P06132	`UROD	Uroporphyrinogen decarboxylase	0.191882	0.0547879	0.269639	-0.0349829	0.0117586	-0.0467414
P04075	P04075	`ALDOA	Fructose-bisphosphate aldolase A	0.104014	0.160306	0.23259	0.00783251	-0.0122276	0.0200601
P01023	P01023	`A2M	Alpha-2-macroglobulin	0.2714	0.41023	0.0730414	-0.0909005	-0.116257	0.0253566
P10643	P10643	`C7	Complement component C7	0.467879	0.198987	0.208464	0.118855	0.0646396	0.0542151
P04114	P04114	`APOB	Apolipoprotein B-100	1.28748	0.368053	0.627942	-0.295406	-0.128974	-0.166432
P01042	P01042	`KNG1	Kininogen-1	2.51125	0.800479	0.881196	-0.17977	-0.0936907	-0.086079
Q96GG9	Q96GG9	`DCUN1D1	DCN1-like protein 1	0.12694	1.22885	1.31337	0.0375814	0.216738	-0.179157
P02649	P02649	`APOE	Apolipoprotein E	0.914552	0.015891	1.29639	-0.247045	0.00757083	-0.254616
P22314;P22314-2	P22314	`UBA1	Ubiquitin-like modifier-activating enzyme 1	2.50403	1.7975	0.132049	0.0917695	0.0818861	0.00988331
Q14974	Q14974	`KPNB1	Importin subunit beta-1	0.0716265	0.0282455	0.110014	-0.0118688	0.0049907	-0.0168595
Q99460	Q99460	`PSMD1	26S proteasome non-ATPase regulatory subunit 1	0.283684	0.278214	0.55245	0.03268	-0.032802	0.0654821
P02549	P02549	`SPTA1	Spectrin alpha chain, erythrocytic 1	1.00878	0.34648	0.540569	-0.0508739	-0.0197523	-0.0311216
P13716	P13716	`ALAD	Delta-aminolevulinic acid dehydratase	2.27591	0.580274	1.26725	0.24273	0.104197	0.138532
P06733	P06733	`ENO1	Alpha-enolase	0.00657064	0.316982	0.349164	-0.000923255	-0.038367	0.0374437
P35611;P35611-2;P35611-3;P35611-6	P35611	`ADD1	Alpha-adducin	0.61234	1.41573	0.348644	0.0389533	0.0624299	-0.0234765
P01024	P01024	`C3	Complement C3	0.707425	0.342056	1.66452	-0.10698	0.0627116	-0.169692
P02751-1;P02751-14;P02751-3;P02751-8	P02751-1	`FN1	Isoform 1 of Fibronectin	1.28386	1.91584	0.559658	0.377485	0.55992	-0.182435		UP
P69905	P69905	`HBA2	Hemoglobin subunit alpha	2.84325	0.686901	1.43899	0.248359	0.080031	0.168328
O75955	O75955	`FLOT1	Flotillin-1	1.15098	0.876834	0.138508	-0.0928057	-0.0751299	-0.0176757
P04083	P04083	`ANXA1	Annexin A1	1.35805	0.655869	0.512814	-0.406977	-0.217294	-0.189683	Down
Q9Y4E8	Q9Y4E8	`USP15	Ubiquitin carboxyl-terminal hydrolase 15	0.385164	1.47458	0.791008	-0.0348284	-0.0914117	0.0565833
P62873;P62873-2	P62873	`GNB1	Guanine nucleotide-binding protein G(I)/G(S)/G(T) subunit beta-1	0.565042	0.938122	0.122554	-0.0692209	-0.0888527	0.0196318
Q5T4S7;Q5T4S7-2;Q5T4S7-3;Q5T4S7-4	Q5T4S7	`UBR4	E3 ubiquitin-protein ligase UBR4	0.175529	0.0858873	0.306382	0.0505693	-0.026914	0.0774832
P00558	P00558	`PGK1	Phosphoglycerate kinase 1	0.158695	0.436275	0.768119	0.0105314	-0.026443	0.0369744
P05156	P05156	`CFI	Complement factor I	0.456803	0.142135	0.716111	-0.0727959	0.0298924	-0.102688
Q14847;Q14847-2	Q14847	`LASP1	LIM and SH3 domain protein 1	1.88773	3.13842	0.371247	0.223606	0.296112	-0.0725064
P22234	P22234	`PAICS	Bifunctional phosphoribosylaminoimidazole carboxylase/phosphoribosylaminoimidazole succinocarboxamide synthetase	0.776114	0.746546	0.0988592	0.0899438	0.104498	-0.0145541
P29144	P29144	`TPP2	Tripeptidyl-peptidase 2	1.93237	2.09015	0.0189809	0.102377	0.100072	0.00230519
P00742	P00742	`F10	Coagulation factor X	0.0427601	0.643748	0.887923	0.0105716	0.106475	-0.0959031
P35998	P35998	`PSMC2	26S proteasome regulatory subunit 7	0.257172	0.869419	1.18014	0.0293649	-0.0637827	0.0931476
P12814	P12814	`ACTN1	Alpha-actinin-1	0.632663	0.476643	1.87478	-0.112744	0.0986839	-0.211428
P49368	P49368	`CCT3	T-complex protein 1 subunit gamma	0.276119	0.515923	0.758312	0.0570639	-0.124643	0.181706
P00491	P00491	`PNP	Purine nucleoside phosphorylase	0.0545176	0.655925	0.667555	0.00736076	-0.0544447	0.0618055
P61970	P61970	`NUTF2	Nuclear transport factor 2	2.34198	2.02787	0.0298791	0.245185	0.239629	0.00555661
Q06830	Q06830	`PRDX1	Peroxiredoxin-1	0.0836358	0.439044	0.466849	0.00813439	-0.0304795	0.0386139
P53396	P53396	`ACLY	ATP-citrate synthase	0.474725	0.110309	0.353495	0.0342478	0.0111917	0.0230561
P14868	P14868	`DARS1	Aspartate--tRNA ligase, cytoplasmic	0.398303	0.436977	0.0149567	0.0579081	0.0555519	0.00235621
P35579	P35579	`MYH9	Myosin-9	3.21948	0.388563	2.26989	-0.527695	-0.0940477	-0.433647	Down		Down
P00390;P00390-2	P00390	`GSR	Glutathione reductase, mitochondrial	0.280102	1.36095	0.694288	-0.0333071	-0.114859	0.0815516
P01008	P01008	`SERPINC1	Antithrombin-III	1.69877	2.07851	0.282512	0.133238	0.1755	-0.0422626
P00915	P00915	`CA1	Carbonic anhydrase 1	1.00046	0.202812	1.22101	0.0808172	-0.0295436	0.110361
P62333	P62333	`PSMC6	26S proteasome regulatory subunit 10B	0.342049	0.119047	0.172914	0.0383593	0.0157799	0.0225794
P08238	P08238	`HSP90AB1	Heat shock protein HSP 90-beta	0.0683753	0.727195	0.757293	0.013593	0.109036	-0.0954429
Q5VW32	Q5VW32	`BROX	BRO1 domain-containing protein BROX	0.777364	0.118597	0.68279	0.127422	0.0300322	0.0973894
O95747	O95747	`OXSR1	Serine/threonine-protein kinase OSR1	0.112355	1.30023	1.1836	-0.0115963	-0.0926416	0.0810454
P68036;P68036-2;P68036-3	P68036	`UBE2L3	Ubiquitin-conjugating enzyme E2 L3	0.124197	0.31922	0.183855	0.019351	0.0422588	-0.0229078
P13645	P13645	`KRT10	Keratin, type I cytoskeletal 10	0.159328	0.648427	1.00469	0.102168	-0.306249	0.408417
P04196	P04196	`HRG	Histidine-rich glycoprotein	0.769426	0.708567	0.0561013	0.20337	0.225272	-0.0219017
Q9GZT8;Q9GZT8-2	Q9GZT8	`NIF3L1	NIF3-like protein 1	0.0889815	0.0592317	0.022855	0.0144725	0.0102578	0.00421471
P07900;P07900-2	P07900	`HSP90AA1	Heat shock protein HSP 90-alpha	0.19021	0.33683	0.122787	0.0245093	0.0409423	-0.016433
P01011	P01011	`SERPINA3	Alpha-1-antichymotrypsin	0.718428	0.55696	0.0268259	0.102012	0.0951377	0.00687413
P30740	P30740	`SERPINB1	Leukocyte elastase inhibitor	0.425076	0.533316	0.0725823	-0.0572117	-0.0681324	0.0109207
P54920	P54920	`NAPA	Alpha-soluble NSF attachment protein	1.19854	1.4324	0.049696	0.104842	0.111092	-0.00625051
P02787	P02787	`TF	Serotransferrin	0.803423	0.219852	0.400432	-0.0875857	-0.0355612	-0.0520244
P43686;P43686-2	P43686	`PSMC4	26S proteasome regulatory subunit 6B	0.227412	0.342949	0.685546	0.047149	-0.0532178	0.100367
P23634;P23634-2;P23634-3;P23634-4;P23634-5;P23634-6;P23634-7;P23634-8	P23634	`ATP2B4	Plasma membrane calcium-transporting ATPase 4	0.83621	0.0332766	1.0673	0.236144	0.0155202	0.220624
P04040	P04040	`CAT	Catalase	0.901572	0.25826	1.50997	0.0730979	-0.0336856	0.106784
P04264	P04264	`KRT1	Keratin, type II cytoskeletal 1	0.434227	1.03632	1.7595	0.228139	-0.387171	0.61531			UP
Q969T9	Q969T9	`WBP2	WW domain-binding protein 2	0.186345	0.106251	0.0954161	-0.0344142	-0.0187192	-0.015695
P25686;P25686-2	P25686	`DNAJB2	DnaJ homolog subfamily B member 2	0.998263	0.68298	0.0111735	0.21784	0.212766	0.00507384
P21333;P21333-2	P21333	`FLNA	Filamin-A	0.662716	1.22936	2.43136	-0.17392	0.24149	-0.41541			Down
Q14624	Q14624	`ITIH4	Inter-alpha-trypsin inhibitor heavy chain H4	0.140031	0.0624527	0.170769	-0.0222737	0.0144619	-0.0367356
P08514	P08514	`ITGA2B	Integrin alpha-IIb	1.35417	0.563535	0.278771	-0.193855	-0.12545	-0.0684055
P07360	P07360	`C8G	Complement component C8 gamma chain	0.611858	0.0067567	0.63645	-0.0925474	0.00142808	-0.0939755
O75347	O75347	`TBCA	Tubulin-specific chaperone A	0.766126	0.158108	0.487133	-0.0652904	-0.0185965	-0.046694
P19823	P19823	`ITIH2	Inter-alpha-trypsin inhibitor heavy chain H2	0.702297	1.1234	0.325883	0.0704373	0.110524	-0.0400867
P01764;P01768;P0DP03	P01764	`IGHV3-23	Immunoglobulin heavy variable 3-23	0.517389	0.416205	0.085552	0.153975	0.126288	0.0276867
A0A0B4J1V1;P01762;P01763;P01780	A0A0B4J1V1	`IGHV3-21	Immunoglobulin heavy variable 3-21	0.408884	0.519426	0.0916279	0.104545	0.134939	-0.0303937
P00450	P00450	`CP	Ceruloplasmin	1.87971	1.06201	0.218793	-0.218537	-0.168883	-0.0496545
P00748	P00748	`F12	Coagulation factor XII	0.240891	0.721641	0.331675	-0.0962307	-0.240283	0.144052
P52565	P52565	`ARHGDIA	Rho GDP-dissociation inhibitor 1	0.771031	0.472463	0.293655	-0.0969308	-0.0688119	-0.0281189
P67936	P67936	`TPM4	Tropomyosin alpha-4 chain	0.991894	0.208853	1.94218	-0.132111	0.0396895	-0.171801
P14618	P14618	`PKM	Pyruvate kinase PKM	0.0752043	1.15716	1.68469	-0.0232919	0.225335	-0.248627
P31939	P31939	`ATIC	Bifunctional purine biosynthesis protein ATIC	0.572868	0.858712	1.42197	0.0686637	-0.20117	0.269833
Q13200	Q13200	`PSMD2	26S proteasome non-ATPase regulatory subunit 2	0.107836	0.688011	1.14613	0.0140053	-0.0655559	0.0795612
P07741	P07741	`APRT	Adenine phosphoribosyltransferase	1.25001	0.861436	0.269392	0.331589	0.272253	0.0593362
P02647	P02647	`APOA1	Apolipoprotein A-I	0.411903	1.39946	0.753924	-0.04674	-0.136982	0.0902418
O00231	O00231	`PSMD11	26S proteasome non-ATPase regulatory subunit 11	0.0781973	0.430505	0.536094	0.0128462	-0.0511385	0.0639847
P0C0L4-2	P0C0L4-2	`C4A	Isoform 2 of Complement C4-A	0.301274	0.085431	0.392365	-0.11682	0.0362866	-0.153107
O60610;O60610-2;O60610-3	O60610	`DIAPH1	Protein diaphanous homolog 1	0.0412243	0.424063	0.431459	0.00925005	-0.11327	0.12252
P46459	P46459	`NSF	Vesicle-fusing ATPase	0.408279	0.328841	0.107811	0.0463128	0.0335907	0.0127221
P61088	P61088	`UBE2N	Ubiquitin-conjugating enzyme E2 N	0.0337291	0.577729	0.662249	0.00280666	-0.0384246	0.0412313
P02748	P02748	`C9	Complement component C9	0.476003	1.0016	0.327694	0.148984	0.249585	-0.1006
P34932	P34932	`HSPA4	Heat shock 70 kDa protein 4	0.612175	0.0648709	0.391264	-0.0427897	-0.00690213	-0.0358876
P13798	P13798	`APEH	Acylamino-acid-releasing enzyme	1.00144	0.343051	0.616879	0.07451	0.0371056	0.0374044
P43652	P43652	`AFM	Afamin	0.500294	0.470802	0.0192915	-0.0983371	-0.0932554	-0.00508163
Q13098;Q13098-5;Q13098-7	Q13098	`GPS1	COP9 signalosome complex subunit 1	0.57317	0.571632	0.00470057	0.0612801	0.0606195	0.000660572
P60842	P60842	`EIF4A1	Eukaryotic initiation factor 4A-I	1.21997	0.205389	0.837865	0.10493	0.0232082	0.081722
Q14166	Q14166	`TTLL12	Tubulin--tyrosine ligase-like protein 12	0.1012	0.0272067	0.134812	0.0268751	-0.00838575	0.0352608
Q15365	Q15365	`PCBP1	Poly(rC)-binding protein 1	0.0172528	0.244516	0.214034	0.00345462	0.0466017	-0.0431471
O95373	O95373	`IPO7	Importin-7	0.18677	0.00959228	0.149704	-0.0470849	-0.00246063	-0.0446243
P01031	P01031	`C5	Complement C5	0.231834	0.705662	1.38164	-0.0432217	0.0920565	-0.135278
Q9NTK5	Q9NTK5	`OLA1	Obg-like ATPase 1	0.402061	0.233053	0.0400465	0.0264863	0.0222353	0.00425096
P55072	P55072	`VCP	Transitional endoplasmic reticulum ATPase	0.507913	0.280419	0.201026	-0.0562535	-0.0342767	-0.0219768
P55786	P55786	`NPEPPS	Puromycin-sensitive aminopeptidase	1.04033	0.46965	0.415439	0.125918	0.0654052	0.0605126
Q96FW1	Q96FW1	`OTUB1	Ubiquitin thioesterase OTUB1	0.318805	0.297107	0.00842028	0.0415195	0.04015	0.00136948
Q9H479	Q9H479	`FN3K	Fructosamine-3-kinase	0.982653	0.230985	0.617325	0.2571	0.0933206	0.163779
P25325;P25325-2	P25325	`MPST	3-mercaptopyruvate sulfurtransferase	0.589836	0.0596189	0.405288	0.0628062	0.00880949	0.0539967
P17987	P17987	`TCP1	T-complex protein 1 subunit alpha	0.272653	0.727761	0.963647	0.0512664	-0.144691	0.195958
P14735	P14735	`IDE	Insulin-degrading enzyme	0.848064	0.163603	0.733326	0.138939	0.0379619	0.100977
P02760	P02760	`AMBP	Protein AMBP	0.0649247	0.588715	0.66969	-0.012588	0.0853648	-0.0979528
O43813	O43813	`LANCL1	Glutathione S-transferase LANCL1	0.819428	0.548354	2.3049	0.0969463	-0.0737639	0.17071
P10768	P10768	`ESD	S-formylglutathione hydrolase	0.579585	0.425161	0.189024	-0.0572309	-0.0329749	-0.024256
O15067	O15067	`PFAS	Phosphoribosylformylglycinamidine synthase	0.379891	0.183705	0.214329	0.0762927	0.0452702	0.0310225
Q5TDH0;Q5TDH0-3	Q5TDH0	`DDI2	Protein DDI1 homolog 2	0.497546	0.0487314	0.427164	0.0326499	0.00464544	0.0280045
P68366;P68366-2	P68366	`TUBA4A	Tubulin alpha-4A chain	3.53962	6.00453	0.648426	0.756644	0.985916	-0.229272	UP	UP
P04275	P04275	`VWF	von Willebrand factor	1.40024	0.583127	2.77196	-0.413694	0.218584	-0.632278	Down		Down
P35858;P35858-2	P35858	`IGFALS	Insulin-like growth factor-binding protein complex acid labile subunit	0.208392	0.123866	0.0594206	0.04042	0.0261671	0.0142529
Q9UL46	Q9UL46	`PSME2	Proteasome activator complex subunit 2	0.536084	0.0835511	0.444831	0.0739433	0.011526	0.0624172
Q01518	Q01518	`CAP1	Adenylyl cyclase-associated protein 1	0.385934	0.191666	0.139684	-0.0447127	-0.0252711	-0.0194415
P06396	P06396	`GSN	Gelsolin	0.71716	0.265806	0.935942	-0.0841825	0.0500655	-0.134248
O43396	O43396	`TXNL1	Thioredoxin-like protein 1	0.214053	0.0303716	0.172848	0.034611	0.00533533	0.0292757
Q86UX7;Q86UX7-2	Q86UX7	`FERMT3	Fermitin family homolog 3	0.716158	2.58655	1.31631	0.106473	0.269435	-0.162962
Q86X55;Q86X55-1	Q86X55	`CARM1	Histone-arginine methyltransferase CARM1	0.369308	0.216307	0.711865	0.0521956	-0.0347248	0.0869204
P08603	P08603	`CFH	Complement factor H	0.893799	0.11054	1.77534	-0.113107	0.0215522	-0.13466
P18206;P18206-2	P18206	`VCL	Vinculin	1.13121	0.310709	1.84775	-0.195804	0.0726461	-0.26845
P25311	P25311	`AZGP1	Zinc-alpha-2-glycoprotein	1.60037	0.332886	0.977827	-0.205868	-0.0600994	-0.145769
P60709;P63261	P60709	`ACTB	Actin, cytoplasmic 1	0.105817	1.24312	1.33301	0.0145928	0.105496	-0.0909036
P20618	P20618	`PSMB1	Proteasome subunit beta type-1	0.333534	0.163283	0.0968308	0.0254524	0.016916	0.0085364
P22792	P22792	`CPN2	Carboxypeptidase N subunit 2	0.0970436	0.801637	0.638057	-0.0219015	-0.129886	0.107984
Q9BWD1	Q9BWD1	`ACAT2	Acetyl-CoA acetyltransferase, cytosolic	0.131249	0.827378	0.475527	-0.0255519	0.053914	-0.0794659
P23526	P23526	`AHCY	Adenosylhomocysteinase	1.03495	0.700202	0.160123	0.0531851	0.0404462	0.0127388
Q13616	Q13616	`CUL1	Cullin-1	0.769653	0.107872	0.517997	0.108021	0.0170193	0.0910019
Q96PD5;Q96PD5-2	Q96PD5	`PGLYRP2	N-acetylmuramoyl-L-alanine amidase	0.217664	0.446442	0.756857	-0.041554	0.0657963	-0.10735
P05198	P05198	`EIF2S1	Eukaryotic translation initiation factor 2 subunit 1	0.42058	0.0405484	0.385378	-0.082745	0.0113443	-0.0940892
P04908;P0C0S8;P20671;Q7L7L0;Q93077;Q96KK5;Q99878;Q9BTM1	P04908	`H2AC8	Histone H2A type 1-B/E	0.45318	0.258335	0.834047	-0.109996	0.0656756	-0.175671
P13987;P13987-2	P13987	`CD59	CD59 glycoprotein	0.128638	0.931697	0.739273	-0.0166941	-0.0872637	0.0705696
O60256	O60256	`PRPSAP2	Phosphoribosyl pyrophosphate synthase-associated protein 2	0.396741	0.113536	0.272025	0.06845	0.0177876	0.0506624
P02776	P02776	`PF4	Platelet factor 4	0.991794	2.31881	0.353876	0.262161	0.377461	-0.1153
P49247	P49247	`RPIA	Ribose-5-phosphate isomerase	0.708791	0.167269	0.480828	0.0619389	0.0191431	0.0427958
P52209;P52209-2	P52209	`PGD	6-phosphogluconate dehydrogenase, decarboxylating	0.671433	0.874614	0.308394	0.0516079	0.0745951	-0.0229872
P09543;P09543-2	P09543	`CNP	2',3'-cyclic-nucleotide 3'-phosphodiesterase	0.187497	0.257092	0.0132334	-0.0550403	-0.0600761	0.00503581
P07996	P07996	`THBS1	Thrombospondin-1	1.12848	0.286338	0.585957	-0.187845	-0.063044	-0.124801
B9A064	B9A064	`IGLL5	Immunoglobulin lambda-like polypeptide 5	0.0745469	0.048937	0.0216378	-0.018796	-0.0131084	-0.00568761
O75340;O75340-2	O75340	`PDCD6	Programmed cell death protein 6	0.0640259	0.366303	0.251379	-0.0141219	-0.0680891	0.0539672
Q96DG6	Q96DG6	`CMBL	Carboxymethylenebutenolidase homolog	0.743977	0.357946	0.108767	0.138893	0.105301	0.0335916
O75083	O75083	`WDR1	WD repeat-containing protein 1	0.0729713	0.686236	0.808039	-0.0115973	0.0659254	-0.0775227
P50990	P50990	`CCT8	T-complex protein 1 subunit theta	0.000969331	0.674296	0.566538	-0.000272706	-0.156906	0.156633
P11277;P11277-2	P11277	`SPTB	Spectrin beta chain, erythrocytic	0.898215	0.327994	0.415553	-0.0438339	-0.0185907	-0.0252433
P67775	P67775	`PPP2CA	Serine/threonine-protein phosphatase 2A catalytic subunit alpha isoform	0.110732	0.645479	1.01974	0.0166974	-0.077109	0.0938064
P07225	P07225	`PROS1	Vitamin K-dependent protein S	0.508913	0.148556	0.985319	-0.0769426	0.0266221	-0.103565
Q16851;Q16851-2	Q16851	`UGP2	UTP--glucose-1-phosphate uridylyltransferase	0.317958	0.292455	0.0386748	-0.0517354	-0.0432897	-0.00844568
P02675	P02675	`FGB	Fibrinogen beta chain	7.87783	8.42856	0.24869	3.0567	3.35487	-0.298175	UP	UP
P43034	P43034	`PAFAH1B1	Platelet-activating factor acetylhydrolase IB subunit beta	0.0564098	0.0449761	0.114628	0.0114347	-0.00797887	0.0194136
Q9UKV8	Q9UKV8	`AGO2	Protein argonaute-2	0.607243	0.219982	0.811184	0.0520058	-0.0285224	0.0805282
P08237;P08237-3	P08237	`PFKM	ATP-dependent 6-phosphofructokinase, muscle type	0.22981	0.132189	0.346479	0.0254004	-0.0174939	0.0428943
P40925;P40925-3	P40925	`MDH1	Malate dehydrogenase, cytoplasmic	0.585426	0.357531	0.880151	0.0421822	-0.051689	0.0938712
P62191	P62191	`PSMC1	26S proteasome regulatory subunit 4	0.072795	0.203285	0.0912121	-0.0125246	-0.0271192	0.0145946
P07357	P07357	`C8A	Complement component C8 alpha chain	0.106258	0.155978	0.293429	-0.017422	0.0264757	-0.0438977
P49913	P49913	`CAMP	Cathelicidin antimicrobial peptide	1.35081	1.03317	0.180966	0.309155	0.242367	0.0667882
P50502	P50502	`ST13	Hsc70-interacting protein	0.445501	1.05978	2.42584	0.0340283	-0.0754901	0.109518
P46926	P46926	`GNPDA1	Glucosamine-6-phosphate isomerase 1	0.0739825	0.137314	0.270793	0.0188779	-0.0302368	0.0491147
P48637	P48637	`GSS	Glutathione synthetase	1.95024	1.6818	0.239328	0.134998	0.110867	0.0241307
O75223	O75223	`GGCT	Gamma-glutamylcyclotransferase	0.471566	0.0240778	0.548192	-0.0633742	0.00459842	-0.0679726
P28066	P28066	`PSMA5	Proteasome subunit alpha type-5	0.654432	0.427518	0.126892	0.0541836	0.0390709	0.0151127
O00410;O00410-3	O00410	`IPO5	Importin-5	0.456667	0.0421027	0.331655	-0.12059	-0.0131738	-0.107417
Q96KN2	Q96KN2	`CNDP1	Beta-Ala-His dipeptidase	0.46915	0.10201	0.718216	-0.17324	0.0414212	-0.214661
P28070	P28070	`PSMB4	Proteasome subunit beta type-4	0.0100052	0.382617	0.247036	-0.00175942	-0.0396587	0.0378993
O14980	O14980	`XPO1	Exportin-1	0.35019	0.387296	1.38396	0.0404199	-0.0463883	0.0868083
Q08495	Q08495	`DMTN	Dematin	0.491608	0.65673	0.147298	0.0291036	0.0400546	-0.010951
P09960	P09960	`LTA4H	Leukotriene A-4 hydrolase	0.0220087	0.837333	0.808714	0.00460957	-0.0908265	0.0954361
P06276	P06276	`BCHE	Cholinesterase	0.405946	0.637724	0.948355	-0.158568	0.135299	-0.293867
Q07960	Q07960	`ARHGAP1	Rho GTPase-activating protein 1	0.0449477	0.154189	0.066666	-0.0124953	-0.0291283	0.016633
P60900	P60900	`PSMA6	Proteasome subunit alpha type-6	0.448704	0.350203	0.0481149	0.040185	0.0348669	0.00531812
P50570;P50570-4	P50570	`DNM2	Dynamin-2	0.212818	0.324564	0.615199	-0.038414	0.0561869	-0.0946009
Q3LXA3	Q3LXA3	`TKFC	Triokinase/FMN cyclase	0.863591	0.198626	0.571748	0.102651	0.0329836	0.0696678
O43242	O43242	`PSMD3	26S proteasome non-ATPase regulatory subunit 3	0.0225123	1.19461	0.853933	-0.00352229	-0.0873067	0.0837844
Q9BT78	Q9BT78	`COPS4	COP9 signalosome complex subunit 4	0.454066	0.576412	2.16922	0.0545306	-0.0680932	0.122624
P02679;P02679-2	P02679	`FGG	Fibrinogen gamma chain	7.56388	8.92408	0.275068	3.30625	3.66366	-0.357412	UP	UP
P30153	P30153	`PPP2R1A	Serine/threonine-protein phosphatase 2A 65 kDa regulatory subunit A alpha isoform	0.507396	0.0307244	0.585472	0.0393372	-0.00342557	0.0427627
P00352	P00352	`ALDH1A1	Aldehyde dehydrogenase 1A1	1.33807	0.371285	0.62569	0.101545	0.0440705	0.0574749
P23142	P23142	`FBLN1	Fibulin-1	0.38965	0.443216	0.0699675	0.079445	0.0985919	-0.0191469
Q15907;Q15907-2	Q15907	`RAB11B	Ras-related protein Rab-11B	1.47221	1.64695	0.0170158	0.129407	0.131986	-0.00257845
O14818	O14818	`PSMA7	Proteasome subunit alpha type-7	0.501611	0.16602	0.20945	0.0398974	0.01867	0.0212275
Q15102	Q15102	`PAFAH1B3	Platelet-activating factor acetylhydrolase IB subunit alpha1	3.79334	1.43032	1.59824	0.200488	0.105915	0.094572
O00232	O00232	`PSMD12	26S proteasome non-ATPase regulatory subunit 12	0.869623	0.101958	1.09945	0.078952	-0.0140056	0.0929576
P28074	P28074	`PSMB5	Proteasome subunit beta type-5	0.00388643	0.00601667	0.00136514	-0.000547422	-0.000723557	0.000176135
P10412;P16402;P16403	P10412	`H1-4	Histone H1.4	0.182493	0.576578	0.775391	-0.0558649	0.137764	-0.193629
P16401	P16401	`H1-5	Histone H1.5	0.808634	0.340963	0.300053	-0.295875	-0.139197	-0.156678
P10746	P10746	`UROS	Uroporphyrinogen-III synthase	0.63445	0.275147	0.382705	-0.255927	-0.0749819	-0.180945
P17936;P17936-2	P17936	`IGFBP3	Insulin-like growth factor-binding protein 3	0.0662715	0.327742	0.600502	0.0307608	0.131527	-0.100766
Q9Y3B8;Q9Y3B8-2;Q9Y3B8-3	Q9Y3B8	`REXO2	Oligoribonuclease, mitochondrial	0.399595	0.226629	0.114639	0.0573285	0.0370405	0.020288
P22061;P22061-2	P22061	`PCMT1	Protein-L-isoaspartate(D-aspartate) O-methyltransferase	1.44276	0.130242	2.4324	0.0795105	-0.0137007	0.0932112
P26447	P26447	`S100A4	Protein S100-A4	0.0935143	0.322226	0.225502	0.0194661	0.067526	-0.0480599
Q00796	Q00796	`SORD	Sorbitol dehydrogenase	0.054934	1.83442	1.82482	-0.00949243	-0.382455	0.372963		Down
P14550	P14550	`AKR1A1	Aldo-keto reductase family 1 member A1	0.0313353	1.06805	0.437025	-0.00953247	-0.113638	0.104106
P02533	P02533	`KRT14	Keratin, type I cytoskeletal 14	0.171192	0.607569	1.07831	0.164792	-0.385912	0.550704
P80108	P80108	`GPLD1	Phosphatidylinositol-glycan-specific phospholipase D	0.0019471	0.292883	0.423263	0.000606556	0.0891081	-0.0885015
Q99832;Q99832-3	Q99832	`CCT7	T-complex protein 1 subunit eta	0.197108	0.667235	0.844152	0.0389006	-0.146166	0.185067
Q9HAB8	Q9HAB8	`PPCS	Phosphopantothenate--cysteine ligase	0.453116	0.876042	0.208064	-0.13486	-0.229355	0.0944957
P26038	P26038	`MSN	Moesin	0.168836	0.137182	0.495924	-0.0173795	0.0138858	-0.0312653
Q9Y265	Q9Y265	`RUVBL1	RuvB-like 1	0.273183	0.182917	0.0625971	0.0633084	0.0455552	0.0177532
Q9NT62	Q9NT62	`ATG3	Ubiquitin-like-conjugating enzyme ATG3	0.51625	0.356243	0.115363	0.125813	0.0907011	0.0351123
P00751	P00751	`CFB	Complement factor B	0.604131	0.191755	0.820007	-0.0869023	0.0428917	-0.129794
P35813;P35813-3	P35813	`PPM1A	Protein phosphatase 1A	0.401504	0.0497649	0.262774	0.102796	0.0158577	0.0869382
P54725;P54725-3	P54725	`RAD23A	UV excision repair protein RAD23 homolog A	0.338314	0.68678	0.204173	0.0346074	0.0561474	-0.02154
P02750	P02750	`LRG1	Leucine-rich alpha-2-glycoprotein	0.922808	0.467265	0.21652	-0.198284	-0.123028	-0.0752559
P60660;P60660-2	P60660	`MYL6	Myosin light polypeptide 6	1.24998	0.0452251	1.41756	-0.204451	-0.0138208	-0.19063
Q9HC38;Q9HC38-2	Q9HC38	`GLOD4	Glyoxalase domain-containing protein 4	0.0417288	0.731829	0.692404	-0.00456579	-0.10227	0.0977045
P06681	P06681	`C2	Complement C2	0.397158	0.12661	0.29115	0.0586789	0.0201246	0.0385544
Q16401;Q16401-2	Q16401	`PSMD5	26S proteasome non-ATPase regulatory subunit 5	0.181123	0.123605	0.0523823	0.0232323	0.0159511	0.00728116
P50991	P50991	`CCT4	T-complex protein 1 subunit delta	0.147372	0.330482	0.438456	0.0359446	-0.0831382	0.119083
Q92530	Q92530	`PSMF1	Proteasome inhibitor PI31 subunit	0.43246	0.190631	0.230575	0.0591569	0.0302065	0.0289505
P20851;P20851-2	P20851	`C4BPB	C4b-binding protein beta chain	0.0284782	0.427048	0.414951	0.00805361	0.0820567	-0.0740031
Q16775;Q16775-2	Q16775	`HAGH	Hydroxyacylglutathione hydrolase, mitochondrial	0.331548	0.0710239	0.498534	0.0541085	-0.0166286	0.0707371
P21980	P21980	`TGM2	Protein-glutamine gamma-glutamyltransferase 2	0.358636	0.229623	0.619217	0.0523088	-0.0462954	0.0986042
P16157;P16157-10;P16157-12;P16157-14;P16157-16;P16157-3;P16157-5;P16157-8	P16157	`ANK1	Ankyrin-1	0.41803	0.0694004	0.330347	-0.0239888	-0.00504011	-0.0189487
P13671	P13671	`C6	Complement component C6	0.955513	0.646142	0.249456	0.111666	0.0758039	0.0358622
P05109	P05109	`S100A8	Protein S100-A8	0.710793	0.482916	0.153288	-0.271286	-0.217883	-0.053403
P01857	P01857	`IGHG1	Immunoglobulin heavy constant gamma 1	0.528571	0.189503	0.264806	0.102644	0.0438168	0.0588276
P18669	P18669	`PGAM1	Phosphoglycerate mutase 1	0.35483	0.0893032	0.219719	-0.0465077	-0.0128545	-0.0336531
P09211	P09211	`GSTP1	Glutathione S-transferase P	0.039654	0.489011	0.563505	0.0115236	-0.117077	0.128601
P02790	P02790	`HPX	Hemopexin	2.02178	0.165348	1.48252	-0.160406	-0.0228089	-0.137597
O75636;O75636-2	O75636	`FCN3	Ficolin-3	0.535786	0.475131	0.0638236	-0.129856	-0.111607	-0.0182485
O43488	O43488	`AKR7A2	Aflatoxin B1 aldehyde reductase member 2	0.961787	0.109545	1.21156	0.105795	-0.0234966	0.129292
P40227	P40227	`CCT6A	T-complex protein 1 subunit zeta	0.224654	0.67249	0.892854	0.0512695	-0.149618	0.200887
Q14C86;Q14C86-2;Q14C86-4;Q14C86-5;Q14C86-6	Q14C86	`GAPVD1	GTPase-activating protein and VPS9 domain-containing protein 1	0.166369	0.00250967	0.145319	-0.0576095	-0.00105521	-0.0565543
Q13618;Q13618-2	Q13618	`CUL3	Cullin-3	0.000347961	0.154877	0.137951	4.07446E-05	-0.0169353	0.016976
P16070;P16070-10;P16070-11;P16070-12;P16070-13;P16070-14;P16070-15;P16070-16;P16070-17;P16070-18;P16070-3;P16070-4;P16070-5;P16070-6;P16070-7;P16070-8;P16070-9	P16070	`CD44	CD44 antigen	0.0204753	0.277308	0.254649	-0.00699129	-0.0809268	0.0739355
Q9H4B7	Q9H4B7	`TUBB1	Tubulin beta-1 chain	1.61834	3.96575	1.23417	0.449881	0.788202	-0.338321	UP	UP
P02671;P02671-2	P02671	`FGA	Fibrinogen alpha chain	7.67067	8.25817	0.219428	3.04613	3.31911	-0.272983	UP	UP
P30626;P30626-2;P30626-3	P30626	`SRI	Sorcin	1.83856	0.0716814	1.87533	0.124748	0.0112553	0.113492
P68371	P68371	`TUBB4B	Tubulin beta-4B chain	4.80585	6.70783	0.23097	0.85407	0.958135	-0.104065	UP	UP
P06727	P06727	`APOA4	Apolipoprotein A-IV	0.263849	0.133741	0.110108	-0.10205	-0.0659848	-0.036065
P29622	P29622	`SERPINA4	Kallistatin	0.347973	0.175188	0.123313	-0.0572846	-0.0333992	-0.0238854
Q9NY33;Q9NY33-4	Q9NY33	`DPP3	Dipeptidyl peptidase 3	1.20859	0.394493	0.36696	-0.12911	-0.0601914	-0.068919
O75882;O75882-2;O75882-3	O75882	`ATRN	Attractin	0.426525	0.0576842	0.354127	-0.0751081	-0.0124886	-0.0626195
P36955	P36955	`SERPINF1	Pigment epithelium-derived factor	3.48052	0.118629	2.03884	-0.254333	-0.0259592	-0.228373
Q16531	Q16531	`DDB1	DNA damage-binding protein 1	0.751212	0.102907	1.06456	0.0735494	-0.0145899	0.0881393
P27105	P27105	`STOM	Stomatin	0.59107	0.0220872	0.595705	0.0411418	-0.00270413	0.043846
O60814;P57053;P58876;P62807;Q5QNW6;Q5QNW6-2;Q93079;Q99877;Q99879;Q99880	O60814	`H2BC12	Histone H2B type 1-K	0.467757	0.122658	0.299106	-0.11372	-0.0338223	-0.0798973
Q9UNS2;Q9UNS2-2	Q9UNS2	`COPS3	COP9 signalosome complex subunit 3	0.420423	0.69908	0.00106199	-0.10434	-0.10398	-0.000360234
P17980	P17980	`PSMC3	26S proteasome regulatory subunit 6A	0.37652	0.107849	0.602241	0.0409361	-0.0143497	0.0552858
P20073;P20073-2	P20073	`ANXA7	Annexin A7	1.03799	1.37097	0.247125	0.119267	0.146773	-0.027506
Q9BSL1	Q9BSL1	`UBAC1	Ubiquitin-associated domain-containing protein 1	1.35302	0.388128	0.407459	-0.140458	-0.0731164	-0.0673417
P49189;P49189-3	P49189	`ALDH9A1	4-trimethylaminobutyraldehyde dehydrogenase	0.965781	0.188222	0.752475	0.159827	0.0520715	0.107756
O00233	O00233	`PSMD9	26S proteasome non-ATPase regulatory subunit 9	1.18935	0.34657	0.343811	0.105786	0.0514797	0.0543064
P00387;P00387-2;P00387-3	P00387	`CYB5R3	NADH-cytochrome b5 reductase 3	0.871269	2.66161	1.2328	-0.0913076	-0.190084	0.0987762
P52566	P52566	`ARHGDIB	Rho GDP-dissociation inhibitor 2	0.0911797	0.236438	0.404808	0.0183866	-0.0431549	0.0615414
P49721	P49721	`PSMB2	Proteasome subunit beta type-2	0.0514119	0.635182	0.497433	-0.0059644	-0.0489342	0.0429698
P11171;P11171-2	P11171	`EPB41	Protein 4.1	0.55085	0.565639	0.00929801	-0.0368451	-0.0376856	0.000840498
Q06323	Q06323	`PSME1	Proteasome activator complex subunit 1	0.635089	0.527304	0.0660416	0.0546422	0.0467228	0.00791935
P17174	P17174	`GOT1	Aspartate aminotransferase, cytoplasmic	0.256681	0.871073	1.35972	0.0205869	-0.0759063	0.0964932
P07384	P07384	`CAPN1	Calpain-1 catalytic subunit	0.385648	0.461738	0.0318983	0.0265617	0.0287418	-0.0021801
P16452;P16452-2;P16452-3	P16452	`EPB42	Protein 4.2	0.877189	0.0634887	0.656375	-0.0556042	-0.00657486	-0.0490293
Q8IUI8;Q8IUI8-2	Q8IUI8	`CRLF3	Cytokine receptor-like factor 3	2.91646	0.613092	1.60916	0.453833	0.147323	0.30651	UP
P30086	P30086	`PEBP1	Phosphatidylethanolamine-binding protein 1	0.895876	0.773374	0.0838678	-0.0494513	-0.0427235	-0.0067278
P00747	P00747	`PLG	Plasminogen	2.11735	0.440162	1.56264	-0.187726	-0.0639261	-0.1238
P08311	P08311	`CTSG	Cathepsin G	0.372303	0.16952	0.659282	-0.140878	0.0646133	-0.205491
P35754	P35754	`GLRX	Glutaredoxin-1	0.365438	0.128489	0.540578	-0.105377	0.0350362	-0.140413
Q9NWV4	Q9NWV4	`CZIB	CXXC motif containing zinc binding protein	0.270254	0.267565	0.136041	-0.097806	-0.0425037	-0.0553023
Q13867	Q13867	`BLMH	Bleomycin hydrolase	0.716629	0.24661	0.595333	-0.377063	-0.0387279	-0.338335
P54578	P54578	`USP14	Ubiquitin carboxyl-terminal hydrolase 14	0.707071	0.191304	0.379622	0.0376242	0.0143676	0.0232565
P00488	P00488	`F13A1	Coagulation factor XIII A chain	2.31396	0.275257	1.51116	-0.278371	-0.0486606	-0.229711
P25786;P25786-2	P25786	`PSMA1	Proteasome subunit alpha type-1	0.575713	0.195569	0.274464	0.0455142	0.0212289	0.0242854
P49773	P49773	`HINT1	Adenosine 5'-monophosphoramidase HINT1	1.08354	0.108525	0.91136	0.119485	0.0181164	0.101369
P05543	P05543	`SERPINA7	Thyroxine-binding globulin	0.117017	0.492668	0.762105	0.0309246	-0.0864831	0.117408
P13647	P13647	`KRT5	Keratin, type II cytoskeletal 5	0.0153114	1.19271	1.67221	0.0134446	-0.562466	0.57591			UP
P35908	P35908	`KRT2	Keratin, type II cytoskeletal 2 epidermal	0.146618	0.553968	0.790263	0.084812	-0.258537	0.343349
P11142	P11142	`HSPA8	Heat shock cognate 71 kDa protein	0.0290763	0.0134571	0.0401743	-0.00351293	0.00166638	-0.00517931
Q9HBI1;Q9HBI1-2;Q9HBI1-3	Q9HBI1	`PARVB	Beta-parvin	0.307504	0.326822	0.10417	0.14463	0.194282	-0.0496515
P08246	P08246	`ELANE	Neutrophil elastase	0.182734	0.219022	0.0198184	-0.0730232	-0.0822718	0.00924868
Q9H4G4	Q9H4G4	`GLIPR2	Golgi-associated plant pathogenesis-related protein 1	0.51461	0.0842036	0.8429	0.12455	-0.027876	0.152426
Q7L5N1	Q7L5N1	`COPS6	COP9 signalosome complex subunit 6	0.398121	0.553756	0.288105	-0.0772511	-0.134347	0.0570956
Q00013	Q00013	`MPP1	55 kDa erythrocyte membrane protein	0.31343	0.137277	0.182353	-0.029534	-0.0134413	-0.0160927
Q96CW1;Q96CW1-2	Q96CW1	`AP2M1	AP-2 complex subunit mu	0.0367497	0.140655	0.0857326	-0.011255	-0.0384614	0.0272064
P56537	P56537	`EIF6	Eukaryotic translation initiation factor 6	0.233241	0.462308	0.627942	0.0596098	-0.17591	0.23552
P54727	P54727	`RAD23B	UV excision repair protein RAD23 homolog B	0.0240966	0.165823	0.158956	0.00232091	0.0204115	-0.0180905
P48506	P48506	`GCLC	Glutamate--cysteine ligase catalytic subunit	0.0319624	1.55333	1.56792	-0.00218308	-0.140521	0.138338
Q08380	Q08380	`LGALS3BP	Galectin-3-binding protein	0.155431	0.427127	0.195654	-0.0555791	-0.120402	0.0648226
P38606;P38606-2	P38606	`ATP6V1A	V-type proton ATPase catalytic subunit A	0.403619	0.141845	0.471887	0.0410978	-0.0207049	0.0618028
Q9Y2V2	Q9Y2V2	`CARHSP1	Calcium-regulated heat-stable protein 1	0.0372541	0.0141759	0.0518695	-0.0085282	0.00356688	-0.0120951
P01602	P01602	`IGKV1-5	Immunoglobulin kappa variable 1-5	0.857963	0.894132	0.0122396	0.250519	0.255243	-0.00472441
P01624	P01624	`IGKV3-15	Immunoglobulin kappa variable 3-15	0.290842	0.723618	0.349819	0.107969	0.202396	-0.0944271
A0A0A0MRZ8;P04433	A0A0A0MRZ8	`IGKV3D-11	Immunoglobulin kappa variable 3D-11	0.0962757	0.0718895	0.0286199	-0.0399234	-0.0279669	-0.0119565
P10909;P10909-2;P10909-4;P10909-5;P10909-6	P10909	`CLU	Clusterin	0.463355	0.0432791	0.541002	-0.0681718	0.00705111	-0.0752229
Q9UNZ2;Q9UNZ2-5	Q9UNZ2	`NSFL1C	NSFL1 cofactor p47	0.405867	0.342592	0.00490032	-0.0270573	-0.0275197	0.000462366
P16930	P16930	`FAH	Fumarylacetoacetase	0.183385	0.0481571	0.300108	-0.0875869	0.0240889	-0.111676
O75832	O75832	`PSMD10	26S proteasome non-ATPase regulatory subunit 10	0.35062	0.0187609	0.338611	-0.103903	0.0061478	-0.110051
P61225	P61225	`RAP2B	Ras-related protein Rap-2b	1.83042	0.642483	0.940877	0.158571	0.0666637	0.0919069
P53602	P53602	`MVD	Diphosphomevalonate decarboxylase	0.674085	0.825119	0.0116152	-0.121201	-0.117692	-0.00350865
P32119	P32119	`PRDX2	Peroxiredoxin-2	1.83802	0.0901329	2.88913	0.0672517	-0.00708739	0.0743391
P25789	P25789	`PSMA4	Proteasome subunit alpha type-4	0.777668	0.470747	0.111338	0.0493906	0.0393072	0.0100834
P09493;P09493-10;P09493-3;P09493-4;P09493-9	P09493	`TPM1	Tropomyosin alpha-1 chain	0.163846	0.100319	0.0661893	-0.0222084	-0.015195	-0.00701336
O75874	O75874	`IDH1	Isocitrate dehydrogenase [NADP] cytoplasmic	0.863089	0.644319	0.124515	-0.246667	-0.181274	-0.0653929
Q16774;Q16774-2	Q16774	`GUK1	Guanylate kinase	0.660439	0.0461502	0.806391	0.138513	-0.0105411	0.149054
Q99436	Q99436	`PSMB7	Proteasome subunit beta type-7	0.0115892	0.131537	0.11296	-0.0016642	-0.0150297	0.0133655
P00568	P00568	`AK1	Adenylate kinase isoenzyme 1	0.0794676	0.038594	0.145636	0.00846025	-0.00357985	0.0120401
P02749	P02749	`APOH	Beta-2-glycoprotein 1	0.178325	0.278244	0.578866	-0.0419588	0.0726613	-0.11462
Q9HA64	Q9HA64	`FN3KRP	Ketosamine-3-kinase	0.471469	0.0778617	0.685994	0.132794	-0.0301562	0.16295
P01619	P01619	`IGKV3-20	Immunoglobulin kappa variable 3-20	0.35782	0.273306	0.0728668	0.0778111	0.0553907	0.0224204
P69891	P69891	`HBG1	Hemoglobin subunit gamma-1	0.247708	0.424946	0.80429	-0.143541	0.247451	-0.390992
O00154;O00154-4;O00154-6;O00154-7	O00154	`ACOT7	Cytosolic acyl coenzyme A thioester hydrolase	0.677358	1.46242	0.352737	-0.224554	-0.409129	0.184576		Down
P61626	P61626	`LYZ	Lysozyme C	0.407339	0.396778	0.0358994	0.145835	0.129041	0.0167942
P14324;P14324-2	P14324	`FDPS	Farnesyl pyrophosphate synthase	1.11919	0.829901	0.216563	0.216009	0.156612	0.059397
Q13617;Q13617-2	Q13617	`CUL2	Cullin-2	0.24319	0.312308	0.030625	-0.0509864	-0.043291	-0.00769543
O14950;P19105	O14950	`MYL12B	Myosin regulatory light chain 12B	0.907974	0.392254	1.82883	-0.126866	0.0788568	-0.205723
Q9NR46	Q9NR46	`SH3GLB2	Endophilin-B2	0.130756	0.0202002	0.130651	-0.0516101	0.0108162	-0.0624263
P08571	P08571	`CD14	Monocyte differentiation antigen CD14	0.34309	0.542205	0.171067	-0.0786395	-0.125227	0.0465877
P61981	P61981	`YWHAG	14-3-3 protein gamma	0.133511	0.139659	0.427728	-0.0248322	0.0330989	-0.0579311
P04217	P04217	`A1BG	Alpha-1B-glycoprotein	0.0897661	0.840896	0.605164	0.0164249	0.0878165	-0.0713915
P62195;P62195-2	P62195	`PSMC5	26S proteasome regulatory subunit 8	2.77975	0.0858592	2.56399	0.145336	0.0106793	0.134656
Q96IU4	Q96IU4	`ABHD14B	Putative protein-lysine deacylase ABHD14B	0.30672	0.151544	0.148012	0.0415527	0.0236182	0.0179344
O00487	O00487	`PSMD14	26S proteasome non-ATPase regulatory subunit 14	0.190996	0.706328	0.536353	-0.0387912	-0.122174	0.0833827
P09104	P09104	`ENO2	Gamma-enolase	0.195997	0.0963165	0.100686	0.0635801	0.0296031	0.033977
P51148;P51148-2	P51148	`RAB5C	Ras-related protein Rab-5C	0.579639	0.324647	1.22609	-0.0533746	0.0337989	-0.0871735
P29401;P29401-2	P29401	`TKT	Transketolase	0.736476	1.65323	0.821147	0.0820897	0.158107	-0.0760168
P25788;P25788-2	P25788	`PSMA3	Proteasome subunit alpha type-3	0.177799	0.307207	0.077238	0.0158542	0.0239755	-0.0081213
Q71U36;Q71U36-2	Q71U36	`TUBA1A	Tubulin alpha-1A chain	2.88002	5.7152	0.628976	0.683987	0.924502	-0.240515	UP	UP
P00738	P00738	`HP	Haptoglobin	0.19977	0.440073	0.176673	0.0910504	0.168539	-0.0774889
P07738	P07738	`BPGM	Bisphosphoglycerate mutase	0.750022	0.580369	1.36369	0.0501594	-0.0746118	0.124771
Q7Z4W1	Q7Z4W1	`DCXR	L-xylulose reductase	0.0963615	0.147918	0.0402579	0.066829	0.0869786	-0.0201496
P63000;P63000-2	P63000	`RAC1	Ras-related C3 botulinum toxin substrate 1	0.110652	0.284925	0.174249	0.0130486	0.0290276	-0.015979
P23528	P23528	`CFL1	Cofilin-1	0.435723	0.366987	0.925208	-0.0416743	0.0321689	-0.0738432
P06744;P06744-2	P06744	`GPI	Glucose-6-phosphate isomerase	0.0808695	0.341648	0.379188	-0.0104893	0.0391391	-0.0496284
P08185	P08185	`SERPINA6	Corticosteroid-binding globulin	0.86977	0.748676	0.0478245	-0.153245	-0.144112	-0.00913245
Q5XPI4;Q5XPI4-2	Q5XPI4	`RNF123	E3 ubiquitin-protein ligase RNF123	0.0307115	1.44045	1.12888	-0.00618213	-0.154743	0.148561
P01009	P01009	`SERPINA1	Alpha-1-antitrypsin	0.125922	0.16593	0.0251962	0.0214807	0.0264072	-0.00492642
Q8WUM4	Q8WUM4	`PDCD6IP	Programmed cell death 6-interacting protein	0.126771	0.675659	0.26927	-0.0141915	-0.0416179	0.0274264
P00918	P00918	`CA2	Carbonic anhydrase 2	1.23246	0.854784	2.34954	0.0701368	-0.0552785	0.125415
P05164;P05164-2;P05164-3	P05164	`MPO	Myeloperoxidase	0.699969	0.194202	0.366673	-0.185353	-0.0700232	-0.115329
Q04917	Q04917	`YWHAH	14-3-3 protein eta	0.907846	0.0947701	0.704035	-0.153511	-0.0243137	-0.129198
P27348	P27348	`YWHAQ	14-3-3 protein theta	1.27147	1.43998	0.051399	0.179226	0.191443	-0.0122167
P31946;P31946-2	P31946	`YWHAB	14-3-3 protein beta/alpha	0.164383	0.20382	0.0550063	0.0214512	0.0277354	-0.0062842
P48643	P48643	`CCT5	T-complex protein 1 subunit epsilon	0.54845	0.416351	0.901217	0.0914974	-0.0895032	0.181001
P21281	P21281	`ATP6V1B2	V-type proton ATPase subunit B, brain isoform	0.776334	0.45238	0.285901	0.0932614	0.0493272	0.0439342
P12955	P12955	`PEPD	Xaa-Pro dipeptidase	1.05644	0.199382	0.525626	-0.0860778	-0.0271218	-0.058956
Q00169	Q00169	`PITPNA	Phosphatidylinositol transfer protein alpha isoform	0.0616779	0.376465	0.406985	0.00977488	-0.0396458	0.0494207
Q9UGM5	Q9UGM5	`FETUB	Fetuin-B	0.778451	0.250467	1.08824	-0.235392	0.0748302	-0.310222
P43487;P43487-2	P43487	`RANBP1	Ran-specific GTPase-activating protein	0.0245915	0.450674	0.378811	-0.00468124	-0.0541335	0.0494522
Q13057;Q13057-2	Q13057	`COASY	Bifunctional coenzyme A synthase	0.428125	0.106658	0.2686	0.108712	0.0323306	0.076381
Q13630	Q13630	`GFUS	GDP-L-fucose synthase	0.072165	0.264687	0.353602	0.0194281	-0.0655634	0.0849915
P02743	P02743	`APCS	Serum amyloid P-component	0.0985635	0.422755	0.895776	-0.0439767	0.162413	-0.206389
O76003	O76003	`GLRX3	Glutaredoxin-3	0.171248	0.0564913	0.118374	-0.0253659	-0.007923	-0.0174429
P35542	P35542	`SAA4	Serum amyloid A-4 protein	0.358229	0.318738	1.0351	-0.0807354	0.0732168	-0.153952
P02774;P02774-3	P02774	`GC	Vitamin D-binding protein	0.580212	0.232602	0.332338	-0.0624014	-0.0287678	-0.0336336
P01859	P01859	`IGHG2	Immunoglobulin heavy constant gamma 2	0.0132699	0.197701	0.257057	0.00495378	-0.0827155	0.0876693
P07358	P07358	`C8B	Complement component C8 beta chain	0.103004	0.23594	0.138054	-0.0176647	-0.0396217	0.021957
Q04760;Q04760-2	Q04760	`GLO1	Lactoylglutathione lyase	0.117668	0.955774	1.82383	0.0126771	-0.0720995	0.0847765
P61224;P61224-3	P61224	`RAP1B	Ras-related protein Rap-1b	0.77516	0.301568	0.231268	-0.082816	-0.0480363	-0.0347797
Q562R1	Q562R1	`ACTBL2	Beta-actin-like protein 2	0.573743	0.817148	1.65423	0.411646	0.564671	-0.153025
Q13228;Q13228-4	Q13228	`SELENBP1	Methanethiol oxidase	0.430444	0.27406	0.162419	-0.0630475	-0.0410352	-0.0220123
P07203	P07203	`GPX1	Glutathione peroxidase 1	0.222102	0.153248	0.045262	0.059476	0.0445223	0.0149537
P05452	P05452	`CLEC3B	Tetranectin	0.378563	1.62475	2.91837	-0.0601115	0.191969	-0.25208
P02788	P02788	`LTF	Lactotransferrin	0.285648	0.624208	0.211948	0.0990921	0.177627	-0.0785348
P04003	P04003	`C4BPA	C4b-binding protein alpha chain	0.836309	0.0653775	0.820293	-0.134526	-0.0152034	-0.119322
P49908	P49908	`SELENOP	Selenoprotein P	0.172073	0.0644326	0.233247	-0.0432807	0.0205044	-0.0637851
P00736	P00736	`C1R	Complement C1r subcomponent	0.608002	0.152973	0.853397	-0.0626405	0.021273	-0.0839135
P30043	P30043	`BLVRB	Flavin reductase (NADPH)	0.954961	0.00205989	1.0914	0.0677666	-0.000230481	0.0679971
P10599	P10599	`TXN	Thioredoxin	0.910844	0.927814	0.0175662	-0.0511825	-0.0528051	0.00162258
P05160	P05160	`F13B	Coagulation factor XIII B chain	0.16	0.198788	0.0702473	-0.0261876	-0.0382596	0.012072
P01860	P01860	`IGHG3	Immunoglobulin heavy constant gamma 3	0.148805	0.0031818	0.136728	-0.122735	-0.00337249	-0.119363
P05090	P05090	`APOD	Apolipoprotein D	0.215258	0.637276	0.365491	-0.052952	-0.140215	0.0872633
P05106	P05106	`ITGB3	Integrin beta-3	3.12462	0.689013	1.16859	-0.36412	-0.141234	-0.222886
P04004	P04004	`VTN	Vitronectin	1.10878	1.52019	0.359125	0.214686	0.322996	-0.10831
P03952	P03952	`KLKB1	Plasma kallikrein	1.86671	0.0694104	1.95862	-0.214374	-0.0161458	-0.198229
Q04756	Q04756	`HGFAC	Hepatocyte growth factor activator	0.259481	1.23909	0.728254	0.135033	0.362695	-0.227663
P20160	P20160	`AZU1	Azurocidin	0.387389	0.126225	0.660578	-0.126406	0.0456838	-0.172089
O43866	O43866	`CD5L	CD5 antigen-like	0.116025	0.502478	0.398077	0.0713335	0.235127	-0.163794
P60953	P60953	`CDC42	Cell division control protein 42 homolog	1.30361	1.66151	0.203553	0.131293	0.15688	-0.0255865
P07737	P07737	`PFN1	Profilin-1	0.927477	0.253332	0.558464	-0.148844	-0.0532184	-0.0956258
P01591	P01591	`JCHAIN	Immunoglobulin J chain	0.0752986	0.69017	0.61597	0.0417496	0.256486	-0.214737
Q14254	Q14254	`FLOT2	Flotillin-2	1.06976	0.486978	0.330884	-0.0919742	-0.0520547	-0.0399195
P05546	P05546	`SERPIND1	Heparin cofactor 2	0.952284	0.13757	0.729654	-0.136899	-0.0306186	-0.10628
P02656	P02656	`APOC3	Apolipoprotein C-III	0.189853	0.194647	0.629864	-0.0870713	0.0947426	-0.181814
P43251;P43251-2;P43251-3;P43251-4	P43251	`BTD	Biotinidase	0.224525	0.314951	0.756148	-0.0440607	0.0635698	-0.10763
P01877	P01877	`IGHA2	Immunoglobulin heavy constant alpha 2	0.825626	0.686145	0.0415428	0.344022	0.316919	0.0271026
P01876	P01876	`IGHA1	Immunoglobulin heavy constant alpha 1	0.0267864	0.0875551	0.11059	-0.0130275	0.03516	-0.0481875
P61204;P84077	P61204	`ARF3	ADP-ribosylation factor 3	1.40739	0.283723	0.705914	0.0759745	0.0245985	0.051376
P49720	P49720	`PSMB3	Proteasome subunit beta type-3	0.327308	0.357489	0.0475621	0.0463792	0.0544632	-0.00808405
P62805	P62805	`H4C16	Histone H4	0.328169	0.0371394	0.286483	-0.0885713	-0.0118866	-0.0766847
P60174;P60174-3	P60174	`TPI1	Triosephosphate isomerase	0.202373	0.0526855	0.158616	0.0232399	0.00669382	0.0165461
P07195	P07195	`LDHB	L-lactate dehydrogenase B chain	0.204564	0.0703199	0.087659	-0.0146666	-0.00674047	-0.00792612
P37802;P37802-2	P37802	`TAGLN2	Transgelin-2	0.87601	1.74616	0.545032	0.102534	0.177311	-0.0747777
Q15008	Q15008	`PSMD6	26S proteasome non-ATPase regulatory subunit 6	0.31377	0.804753	1.4385	0.0546411	-0.105069	0.15971
P47756;P47756-1	P47756	`CAPZB	F-actin-capping protein subunit beta	1.00311	0.638613	0.201297	0.068137	0.0450159	0.0231212
P08697	P08697	`SERPINF2	Alpha-2-antiplasmin	3.95947	5.13763	1.07381	0.241206	0.355898	-0.114691
P23284	P23284	`PPIB	Peptidyl-prolyl cis-trans isomerase B	0.354948	0.551718	0.266681	-0.0534206	-0.105455	0.0520342
P05155;P05155-2;P05155-3	P05155	`SERPING1	Plasma protease C1 inhibitor	0.150339	0.0198108	0.158016	-0.0309221	0.00377888	-0.034701
P30041	P30041	`PRDX6	Peroxiredoxin-6	1.38105	0.931188	0.0797151	-0.140283	-0.123755	-0.0165287
P0DP23;P0DP24;P0DP25	P0DP23	`CALM1	Calmodulin-1	0.102273	0.321782	0.614237	0.0253107	-0.0683809	0.0936916
P30101	P30101	`PDIA3	Protein disulfide-isomerase A3	0.970088	0.703805	2.04217	-0.206352	0.121417	-0.327769
P01871	P01871	`IGHM	Immunoglobulin heavy constant mu	0.050273	0.407966	0.425423	0.035211	0.218873	-0.183662
P07451	P07451	`CA3	Carbonic anhydrase 3	0.800926	0.156958	0.50656	0.146273	0.047482	0.0987907
P45974;P45974-2	P45974	`USP5	Ubiquitin carboxyl-terminal hydrolase 5	0.46051	0.00857957	0.507688	0.0339143	0.00079792	0.0331163
P11413;P11413-2;P11413-3	P11413	`G6PD	Glucose-6-phosphate 1-dehydrogenase	0.438723	0.158044	0.212718	-0.034774	-0.0159121	-0.0188619
P68104	P68104	`EEF1A1	Elongation factor 1-alpha 1	0.54143	0.0439685	0.629456	-0.170708	0.0204403	-0.191148
Q16658	Q16658	`FSCN1	Fascin	0.00727451	0.827453	0.649493	-0.00131516	-0.0926643	0.0913491
P28072	P28072	`PSMB6	Proteasome subunit beta type-6	0.266827	0.612005	0.141643	0.0288348	0.0454599	-0.0166251
Q5VVQ6	Q5VVQ6	`YOD1	Ubiquitin thioesterase OTU1	0.66212	1.85523	0.551035	-0.0708793	-0.129622	0.058743
P00441	P00441	`SOD1	Superoxide dismutase [Cu-Zn]	0.276332	0.481498	0.955262	0.0237099	-0.0427902	0.0665002
P62826	P62826	`RAN	GTP-binding nuclear protein Ran	0.15392	0.0141318	0.206963	0.0164776	-0.00173664	0.0182142
Q96IY4	Q96IY4	`CPB2	Carboxypeptidase B2	0.379326	0.0938253	0.560662	-0.0730461	0.0218457	-0.0948917
O75368	O75368	`SH3BGRL	Adapter SH3BGRL	0.169829	1.13047	0.921582	-0.0170688	-0.109198	0.092129
O60664;O60664-4	O60664	`PLIN3	Perilipin-3	0.886768	0.140419	0.582375	0.200541	0.0462693	0.154271
P63104	P63104	`YWHAZ	14-3-3 protein zeta/delta	0.122153	0.149682	0.343103	-0.0128755	0.0148634	-0.0277389
P36969;P36969-2	P36969	`GPX4	Phospholipid hydroperoxide glutathione peroxidase	0.742469	0.184078	0.49952	-0.189244	-0.0473991	-0.141845
P35527	P35527	`KRT9	Keratin, type I cytoskeletal 9	0.426699	0.932335	1.70626	0.260452	-0.41988	0.680332			UP
P61081	P61081	`UBE2M	NEDD8-conjugating enzyme Ubc12	0.07267	0.320425	0.199792	-0.0267723	-0.113033	0.0862605
P0DOX7	P0DOX7		Immunoglobulin kappa light chain	1.18979	0.0952615	0.814604	0.51012	-0.128002	0.638122
P00338;P00338-3	P00338	`LDHA	L-lactate dehydrogenase A chain	0.511142	0.894614	0.254534	-0.0472951	-0.0830463	0.0357512
P13489	P13489	`RNH1	Ribonuclease inhibitor	1.1002	0.517533	0.402189	-0.102785	-0.0577951	-0.0449903
Q9H3K6	Q9H3K6	`BOLA2B	BolA-like protein 2	0.150014	0.297669	0.163819	-0.0347471	-0.0749089	0.0401618
Q9Y3I1;Q9Y3I1-2;Q9Y3I1-3	Q9Y3I1	`FBXO7	F-box only protein 7	0.341862	0.00310748	0.352708	0.0735146	-0.000937835	0.0744524
P50395	P50395	`GDI2	Rab GDP dissociation inhibitor beta	0.0521578	0.406699	0.542727	-0.00398511	0.0251251	-0.0291102
P00492	P00492	`HPRT1	Hypoxanthine-guanine phosphoribosyltransferase	0.933171	0.0725175	0.757326	0.0579198	0.00672446	0.0511953
P08397;P08397-2	P08397	`HMBS	Porphobilinogen deaminase	1.31273	0.543281	0.411454	0.129329	0.0783207	0.051008
Q9UNM6	Q9UNM6	`PSMD13	26S proteasome non-ATPase regulatory subunit 13	0.0883941	0.754161	0.935492	0.0162952	-0.0964318	0.112727
P06702	P06702	`S100A9	Protein S100-A9	0.536663	0.258216	0.318173	-0.247028	-0.14679	-0.100238
Q9GZP4;Q9GZP4-2	Q9GZP4	`PITHD1	PITH domain-containing protein 1	0.02398	1.25104	1.4855	-0.00339722	-0.111482	0.108085
Q9Y570;Q9Y570-4	Q9Y570	`PPME1	Protein phosphatase methylesterase 1	0.232434	0.629605	1.08544	-0.0320972	0.0633165	-0.0954137
P62736	P62736	`ACTA2	Actin, aortic smooth muscle	0.483129	0.812281	1.79323	-0.0679179	0.0999387	-0.167857
P48426;P48426-2	P48426	`PIP4K2A	Phosphatidylinositol 5-phosphate 4-kinase type-2 alpha	0.393199	0.52993	0.0646329	-0.0439045	-0.0530453	0.00914081
Q15404	Q15404	`RSU1	Ras suppressor protein 1	0.959871	0.2107	1.12654	-0.425092	0.0538432	-0.478935
P27797	P27797	`CALR	Calreticulin	1.6857	1.59477	0.0725318	-0.434957	-0.396019	-0.0389377	Down	Down
P02753	P02753	`RBP4	Retinol-binding protein 4	1.55233	0.465773	0.552624	-0.218223	-0.105421	-0.112802
Q9BRA2	Q9BRA2	`TXNDC17	Thioredoxin domain-containing protein 17	0.382631	0.709675	0.147877	0.0505918	0.0723525	-0.0217606
Q99497	Q99497	`PARK7	Parkinson disease protein 7	0.0746714	0.535328	0.342538	0.00861345	0.0489893	-0.0403758
Q9NP79	Q9NP79	`VTA1	Vacuolar protein sorting-associated protein VTA1 homolog	0.555628	1.05745	2.12498	-0.203579	0.23735	-0.440929			Down
P53004	P53004	`BLVRA	Biliverdin reductase A	0.0586	0.661989	0.953303	-0.00714724	-0.0562209	0.0490737
P02745	P02745	`C1QA	Complement C1q subcomponent subunit A	1.00627	0.967868	0.0983774	0.177494	0.149027	0.0284674
P61086	P61086	`UBE2K	Ubiquitin-conjugating enzyme E2 K	0.119386	0.112834	0.232022	0.0200324	-0.0198423	0.0398747
P15531;P15531-2	P15531	`NME1	Nucleoside diphosphate kinase A	0.389753	0.501304	1.06304	-0.0341823	0.0359452	-0.0701275
P22392-2	P22392-2	`NME2	Isoform 3 of Nucleoside diphosphate kinase B	0.348308	0.311479	0.773052	-0.068551	0.0496372	-0.118188
Q9NZP8	Q9NZP8	`C1RL	Complement C1r subcomponent-like protein	0.681935	1.00324	0.0192161	0.19522	0.203633	-0.00841297
P20340-2	P20340-2	`RAB6A	Isoform 2 of Ras-related protein Rab-6A	1.6851	0.416983	1.05246	0.156389	0.0509606	0.105429
Q93008;Q93008-3	Q93008	`USP9X	Probable ubiquitin carboxyl-terminal hydrolase FAF-X	0.0845308	0.270733	0.0829888	-0.0291626	-0.0599015	0.030739
P01834	P01834	`IGKC	Immunoglobulin kappa constant	0.878016	0.270769	0.419768	0.122551	0.0438629	0.0786886
Q9BQA1	Q9BQA1	`WDR77	Methylosome protein 50	0.0870907	0.0293896	0.109707	-0.0204866	0.0046323	-0.0251189
P01743	P01743	`IGHV1-46	Immunoglobulin heavy variable 1-46	0.25095	0.0672902	0.238933	-0.101942	-0.0296225	-0.0723198
P51665	P51665	`PSMD7	26S proteasome non-ATPase regulatory subunit 7	0.0715471	0.253089	0.131098	-0.0160914	-0.0455478	0.0294564
P16152	P16152	`CBR1	Carbonyl reductase [NADPH] 1	0.829099	1.06776	0.165285	0.15532	0.192433	-0.0371128
Q15185;Q15185-4	Q15185	`PTGES3	Prostaglandin E synthase 3	1.11605	2.99181	0.0964223	-0.256109	-0.292876	0.0367666
Q6PCE3	Q6PCE3	`PGM2L1	Glucose 1,6-bisphosphate synthase	0.745399	1.49612	0.369442	-0.264373	-0.104212	-0.160162
P52907	P52907	`CAPZA1	F-actin-capping protein subunit alpha-1	0.0491105	0.174796	0.191534	-0.00511163	0.0171696	-0.0222812
Q16543	Q16543	`CDC37	Hsp90 co-chaperone Cdc37	0.606126	0.206044	0.244166	-0.20775	-0.0780586	-0.129691
P09871	P09871	`C1S	Complement C1s subcomponent	1.06319	0.397417	0.54723	-0.0974739	-0.0424623	-0.0550116
Q15691	Q15691	`MAPRE1	Microtubule-associated protein RP/EB family member 1	0.313976	0.208725	0.592138	0.0673571	-0.0524078	0.119765
Q06033;Q06033-2	Q06033	`ITIH3	Inter-alpha-trypsin inhibitor heavy chain H3	0.0944762	1.45137	0.897402	0.0314274	0.262529	-0.231102
P15169	P15169	`CPN1	Carboxypeptidase N catalytic chain	1.05248	0.0548273	0.901715	0.146623	-0.0134674	0.160091
P47755	P47755	`CAPZA2	F-actin-capping protein subunit alpha-2	0.171536	0.42123	0.0717289	-0.0914669	-0.139049	0.0475817
Q15631	Q15631	`TSN	Translin	2.08249	0.326837	1.08747	0.180418	0.0516823	0.128736
P06730;P06730-2;P06730-3	P06730	`EIF4E	Eukaryotic translation initiation factor 4E	0.151264	0.590756	0.440564	-0.0350622	-0.158272	0.12321
P51884	P51884	`LUM	Lumican	0.999492	0.564012	0.065235	0.137895	0.12116	0.0167355
P24666	P24666	`ACP1	Low molecular weight phosphotyrosine protein phosphatase	0.144533	0.559374	0.214788	-0.0225863	-0.0593942	0.0368079
P63241;P63241-2	P63241	`EIF5A	Eukaryotic translation initiation factor 5A-1	0.580707	0.639813	0.021595	-0.0698912	-0.0731542	0.00326296
P08567	P08567	`PLEK	Pleckstrin	0.195582	1.00838	1.56143	-0.0807213	0.277115	-0.357837
P78417	P78417	`GSTO1	Glutathione S-transferase omega-1	0.895317	0.689889	0.20806	0.135835	0.119382	0.0164529
O00299	O00299	`CLIC1	Chloride intracellular channel protein 1	0.549005	0.078628	0.270133	-0.0573415	-0.0137225	-0.043619
Q13126	Q13126	`MTAP	S-methyl-5'-thioadenosine phosphorylase	0.0600107	0.291814	0.366688	0.0103676	-0.0428424	0.05321
P02775	P02775	`PPBP	Platelet basic protein	0.172664	0.299784	0.456985	-0.0363552	0.0633739	-0.0997292
Q9H0U4	Q9H0U4	`RAB1B	Ras-related protein Rab-1B	0.412135	0.216074	0.998137	-0.0430592	0.0272429	-0.0703022
P02654	P02654	`APOC1	Apolipoprotein C-I	2.28629	1.27202	0.527719	0.361838	0.252315	0.109523
O14791;O14791-2;O14791-3	O14791	`APOL1	Apolipoprotein L1	0.167739	0.294942	0.0917272	0.0526847	0.0819655	-0.0292808
P48507	P48507	`GCLM	Glutamate--cysteine ligase regulatory subunit	0.347914	0.0643204	0.249976	0.0354545	0.00697905	0.0284755
P68871	P68871	`HBB	Hemoglobin subunit beta	3.31178	0.843624	1.60231	0.303936	0.10696	0.196976
P02042	P02042	`HBD	Hemoglobin subunit delta	1.15494	0.0242252	1.29866	0.122827	0.0040848	0.118743
Q08722;Q08722-2;Q08722-3;Q08722-4	Q08722	`CD47	Leukocyte surface antigen CD47	0.269565	0.145471	0.162109	-0.0407475	-0.0190714	-0.021676
P0CG47;P0CG48;P62979;P62987	P0CG47	`UBB	Polyubiquitin-B	0.752451	0.410228	0.240337	0.103738	0.0667357	0.037002
P05089;P05089-2	P05089	`ARG1	Arginase-1	0.780027	0.230947	0.428816	0.170862	0.0707613	0.100101
P62937	P62937	`PPIA	Peptidyl-prolyl cis-trans isomerase A	1.23559	2.17619	0.826958	-0.0521488	-0.0863861	0.0342373
P37840;P37840-2	P37840	`SNCA	Alpha-synuclein	4.69057	8.09841	0.181345	0.81556	0.88529	-0.0697304	UP	UP
P19652	P19652	`ORM2	Alpha-1-acid glycoprotein 2	0.135977	0.360776	0.786477	-0.0445397	0.0989542	-0.143494
P68431;P84243;Q16695;Q71DI3	P68431	`H3C12	Histone H3.1	0.307387	0.158723	0.50964	-0.0808476	0.0438675	-0.124715
Q15843	Q15843	`NEDD8	NEDD8	0.0534	0.336844	0.307027	-0.0282988	0.111586	-0.139885
P30046	P30046	`DDT	D-dopachrome decarboxylase	0.455208	0.338548	0.953885	0.0450367	-0.0353295	0.0803662
Q15435	Q15435	`PPP1R7	Protein phosphatase 1 regulatory subunit 7	0.750898	0.102847	0.666803	0.0658099	0.014797	0.0510129
P68402	P68402	`PAFAH1B2	Platelet-activating factor acetylhydrolase IB subunit alpha2	0.451502	1.20214	2.22019	0.0485117	-0.0977406	0.146252
Q01469	Q01469	`FABP5	Fatty acid-binding protein 5	0.441052	0.662487	1.21423	0.147351	-0.22122	0.36857
P00734	P00734	`F2	Prothrombin	4.95718	6.55398	1.00295	0.407437	0.533864	-0.126427	UP	UP
O95336	O95336	`PGLS	6-phosphogluconolactonase	0.0763079	0.666917	0.689711	0.0138305	-0.0750981	0.0889287
P30085	P30085	`CMPK1	UMP-CMP kinase	0.32021	0.577451	0.0133467	-0.122783	-0.129767	0.00698407
P60891	P60891	`PRPS1	Ribose-phosphate pyrophosphokinase 1	0.944916	0.501066	0.330175	0.105734	0.0698352	0.0358985
P63208	P63208	`SKP1	S-phase kinase-associated protein 1	0.369408	0.397318	1.00312	0.0718536	-0.0949457	0.166799
P02652	P02652	`APOA2	Apolipoprotein A-II	0.783448	3.07963	2.12268	-0.158674	-0.491853	0.333179		Down
P35612	P35612	`ADD2	Beta-adducin	0.33876	0.00782114	0.370535	-0.0288594	0.000804743	-0.0296642
P02763	P02763	`ORM1	Alpha-1-acid glycoprotein 1	0.286985	0.1858	0.550696	-0.0848038	0.0538168	-0.138621
Q9UKK9	Q9UKK9	`NUDT5	ADP-sugar pyrophosphatase	0.188602	0.354737	0.710245	0.0372772	-0.0640404	0.101318
O14618	O14618	`CCS	Copper chaperone for superoxide dismutase	0.219519	0.0365691	0.172264	0.0231577	0.00367932	0.0194784
P02655	P02655	`APOC2	Apolipoprotein C-II	0.761496	0.919248	0.159088	0.331095	0.418673	-0.0875778
O43681	O43681	`GET3	ATPase GET3	0.798517	0.510117	0.279612	0.0867686	0.0515808	0.0351877
Q9UBQ7	Q9UBQ7	`GRHPR	Glyoxylate reductase/hydroxypyruvate reductase	0.248367	0.162181	0.124656	0.0802912	0.0358471	0.0444441
O60234	O60234	`GMFG	Glia maturation factor gamma	0.136752	0.181407	0.0531135	0.0324659	0.0452785	-0.0128125
Q8WZA0;Q8WZA0-2	Q8WZA0	`LZIC	Protein LZIC	0.636522	0.130552	0.440077	0.0882145	0.0264853	0.0617292
P61586	P61586	`RHOA	Transforming protein RhoA	1.99571	1.29264	0.247186	0.147943	0.117666	0.0302766
P27169	P27169	`PON1	Serum paraoxonase/arylesterase 1	0.585044	0.556668	0.00944879	-0.0846767	-0.0870133	0.00233657
P00740	P00740	`F9	Coagulation factor IX	1.42918	0.239638	0.968701	-0.213526	-0.0532501	-0.160276
Q14520;Q14520-2	Q14520	`HABP2	Hyaluronan-binding protein 2	0.429134	0.028593	0.425117	-0.0724741	-0.00715153	-0.0653226
P02746	P02746	`C1QB	Complement C1q subcomponent subunit B	0.295222	0.326539	0.0193333	0.036053	0.0390608	-0.00300781
Q00577	Q00577	`PURA	Transcriptional activator protein Pur-alpha	0.00631114	0.254697	0.236282	0.00127349	0.0401589	-0.0388854
P35613;P35613-2;P35613-3;P35613-4	P35613	`BSG	Basigin	0.625889	0.208078	0.941159	0.0726785	-0.0402969	0.112975
Q15257;Q15257-2	Q15257	`PTPA	Serine/threonine-protein phosphatase 2A activator	0.20522	0.00732579	0.206936	-0.0514851	-0.00205985	-0.0494253
O43598;O43598-2	O43598	`DNPH1	2'-deoxynucleoside 5'-phosphate N-hydrolase 1	0.701466	0.302798	0.24592	0.104481	0.0619656	0.0425151
Q99627	Q99627	`COPS8	COP9 signalosome complex subunit 8	0.371121	1.71927	1.10874	0.057835	0.178716	-0.120881
P15374	P15374	`UCHL3	Ubiquitin carboxyl-terminal hydrolase isozyme L3	0.844427	0.417773	0.300415	0.0961943	0.0506771	0.0455172
P09105	P09105	`HBQ1	Hemoglobin subunit theta-1	0.00160273	0.122026	0.136921	-0.00053551	-0.0436427	0.0431072
P02008	P02008	`HBZ	Hemoglobin subunit zeta	0.29765	0.0863781	0.157743	0.171731	0.0637847	0.107946
P22352	P22352	`GPX3	Glutathione peroxidase 3	0.326914	0.646109	0.207405	0.0646239	0.116705	-0.0520813
P18577;P18577-10;P18577-11;P18577-4;P18577-9;Q02161	P18577	`RHCE	Blood group Rh(CE) polypeptide	0.17877	0.775867	0.413934	-0.0475748	-0.148431	0.100856
P02747	P02747	`C1QC	Complement C1q subcomponent subunit C	0.101738	0.170882	0.0476088	0.0166371	0.0244671	-0.00782999
A0A075B6P5;P01615	A0A075B6P5	`IGKV2-28	Immunoglobulin kappa variable 2-28	0.186028	0.184215	0.00749761	0.0464513	0.0490734	-0.00262209
A0A075B6I9;P04211	A0A075B6I9	`IGLV7-46	Immunoglobulin lambda variable 7-46	0.306787	0.0789395	0.229855	-0.106764	-0.0267709	-0.0799928
A0A075B6K5;P80748	A0A075B6K5	`IGLV3-9	Immunoglobulin lambda variable 3-9	0.707286	0.641762	2.29938	-0.259734	0.267976	-0.52771			Down
P58546	P58546	`MTPN	Myotrophin	0.150264	0.254328	0.518282	-0.0294795	0.0472766	-0.0767561
P62820	P62820	`RAB1A	Ras-related protein Rab-1A	1.71042	1.2062	0.0211089	-0.192955	-0.199133	0.00617842
P23919;P23919-2	P23919	`DTYMK	Thymidylate kinase	1.71495	0.051062	1.94416	0.24252	-0.0153602	0.25788
P04406	P04406	`GAPDH	Glyceraldehyde-3-phosphate dehydrogenase	1.33728	0.659476	0.309851	0.0729423	0.0493659	0.0235765
Q8TF72	Q8TF72	`SHROOM3	Protein Shroom3	0.298835	0.650222	0.266849	-0.0535594	-0.095416	0.0418566
P36959	P36959	`GMPR	GMP reductase 1	2.64749	1.42667	0.702473	0.185668	0.112984	0.0726837
P04632	P04632	`CAPNS1	Calpain small subunit 1	0.941662	1.31812	0.0794642	0.0909558	0.103583	-0.0126277
P18428	P18428	`LBP	Lipopolysaccharide-binding protein	1.77778	0.0323527	1.69347	-0.645347	-0.0142448	-0.631102	Down		Down
P17931	P17931	`LGALS3	Galectin-3	0.440893	0.0412029	0.713998	0.148213	-0.0180296	0.166243
P24158	P24158	`PRTN3	Myeloblastin	0.0590583	0.00242528	0.0538378	-0.0268876	-0.00114431	-0.0257432
P07359	P07359	`GP1BA	Platelet glycoprotein Ib alpha chain	0.233609	0.811895	1.10353	-0.128521	0.26745	-0.395971
P62942	P62942	`FKBP1A	Peptidyl-prolyl cis-trans isomerase FKBP1A	0.111669	0.172654	0.363468	0.0113801	-0.0196991	0.0310792
P61978;P61978-2;P61978-3	P61978	`HNRNPK	Heterogeneous nuclear ribonucleoprotein K	0.684668	0.252598	0.46076	-0.193701	-0.0434412	-0.15026
Q92905	Q92905	`COPS5	COP9 signalosome complex subunit 5	1.37455	0.0147114	0.849589	0.103935	0.00270777	0.101227
P11166	P11166	`SLC2A1	Solute carrier family 2, facilitated glucose transporter member 1	0.0615613	0.528828	0.610491	0.0043458	-0.0394556	0.0438014
Q15286	Q15286	`RAB35	Ras-related protein Rab-35	1.09829	0.198313	0.652213	0.523848	0.147367	0.376481
Q9ULA0;Q9ULA0-2	Q9ULA0	`DNPEP	Aspartyl aminopeptidase	0.0239963	0.388956	0.328116	-0.00455266	-0.0730786	0.0685259
P07311	P07311	`ACYP1	Acylphosphatase-1	0.193406	0.589897	0.875377	0.0455256	-0.0914553	0.136981
P08519	P08519	`LPA	Apolipoprotein(a)	0.113801	0.381464	0.261677	0.124214	0.403885	-0.279671
Q13404;Q13404-1;Q13404-2;Q13404-7	Q13404	`UBE2V1	Ubiquitin-conjugating enzyme E2 variant 1	0.206998	0.00818399	0.193561	0.0160401	0.000834528	0.0152055
P09972	P09972	`ALDOC	Fructose-bisphosphate aldolase C	1.30185	0.950899	0.326918	-0.941913	-0.550903	-0.39101	Down
P28289;P28289-2	P28289	`TMOD1	Tropomodulin-1	0.0277654	0.664318	0.871949	-0.00447832	0.0967526	-0.101231
Q16881;Q16881-2;Q16881-3;Q16881-4;Q16881-5;Q16881-6	Q16881	`TXNRD1	Thioredoxin reductase 1, cytoplasmic	0.073659	1.41041	1.44837	0.0121683	-0.163287	0.175456
Q9NRX4	Q9NRX4	`PHPT1	14 kDa phosphohistidine phosphatase	0.0733771	0.592314	0.305346	0.0335347	0.160472	-0.126938
Q96F85;Q96F85-2	Q96F85	`CNRIP1	CB1 cannabinoid receptor-interacting protein 1	0.0224554	0.139815	0.15375	0.00566946	-0.0345443	0.0402137
Q03113;Q14344	Q03113	`GNA12	Guanine nucleotide-binding protein subunit alpha-12	0.59242	0.0553917	0.466109	0.0782009	0.00859293	0.069608
P10644	P10644	`PRKAR1A	cAMP-dependent protein kinase type I-alpha regulatory subunit	0.702951	0.460921	0.0643301	-0.187239	-0.157022	-0.0302173
Q03591	Q03591	`CFHR1	Complement factor H-related protein 1	0.00688714	0.176887	0.135306	-0.00260469	0.0478694	-0.050474
P59665;P59666	P59665	`DEFA1B	Neutrophil defensin 1	0.200289	0.0260452	0.256942	-0.092117	0.0124237	-0.104541
Q8TAV4;Q8TAV4-2	Q8TAV4	`STOML3	Stomatin-like protein 3	0.469883	0.506219	0.462216	-0.037972	-0.403409	0.365437
Q9H299	Q9H299	`SH3BGRL3	SH3 domain-binding glutamic acid-rich-like protein 3	0.380052	1.61239	0.873914	-0.0650614	-0.176557	0.111496
P01714	P01714	`IGLV3-19	Immunoglobulin lambda variable 3-19	1.03278	0.300963	0.547214	0.277472	0.102604	0.174868
P61077;P61077-2;P61077-3;P62837;P62837-2	P61077	`UBE2D3	Ubiquitin-conjugating enzyme E2 D3	0.457192	0.525245	0.175223	0.182966	0.221929	-0.038963
Q99808;Q99808-2	Q99808	`SLC29A1	Equilibrative nucleoside transporter 1	0.17507	0.189044	0.0563913	0.0359147	0.0234719	0.0124428
P53680;P53680-2	P53680	`AP2S1	AP-2 complex subunit sigma	1.46831	0.430417	0.568362	-0.352348	-0.150969	-0.201378
P14174	P14174	`MIF	Macrophage migration inhibitory factor	1.29717	2.40633	0.69047	0.144484	0.222251	-0.0777679
P01701	P01701	`IGLV1-51	Immunoglobulin lambda variable 1-51	0.357237	0.236606	0.00544852	-0.090365	-0.0929485	0.00258346
P06312	P06312	`IGKV4-1	Immunoglobulin kappa variable 4-1	0.0752389	0.516518	0.368798	-0.0248495	-0.119057	0.0942074
P13224;P13224-2	P13224	`GP1BB	Platelet glycoprotein Ib beta chain	2.76315	0.906369	1.06281	-0.782676	-0.295957	-0.48672	Down
P06703	P06703	`S100A6	Protein S100-A6	0.936476	0.06993	0.708476	0.140142	0.0153921	0.12475
A0A075B6R2;A0A087WSY4;A0A0C4DH41;P01824;P01825;P06331;P0DP06;P0DP07;P0DP08	A0A075B6R2	`IGHV4-4	Immunoglobulin heavy variable 4-4	0.0577766	0.185736	0.143889	0.0237758	0.0759112	-0.0521354
P01111	P01111	`NRAS	GTPase NRas	0.758452	0.467285	0.234522	0.0933454	0.0601492	0.0331962
P69892	P69892	`HBG2	Hemoglobin subunit gamma-2	1.64413	1.10903	0.349762	-1.20372	-0.840468	-0.363257	Down
Q9NRY5	Q9NRY5	`FAM114A2	Protein FAM114A2	2.58924	2.33935	0.305636	0.339878	0.274696	0.0651814
O95445;O95445-2	O95445	`APOM	Apolipoprotein M	0.03824	0.258297	0.175177	-0.00993637	-0.0595798	0.0496435
Q9NZD4	Q9NZD4	`AHSP	Alpha-hemoglobin-stabilizing protein	3.35928	1.68401	1.27324	0.819516	0.413825	0.405691	UP	UP
P01700	P01700	`IGLV1-47	Immunoglobulin lambda variable 1-47	0.675338	1.43209	0.392282	-0.141959	-0.248608	0.106649
P00739;P00739-2	P00739	`HPR	Haptoglobin-related protein	0.258299	0.282139	0.0226593	-0.153236	-0.167521	0.014285
Q15166	Q15166	`PON3	Serum paraoxonase/lactonase 3	2.12368	1.92657	0.014072	-0.236488	-0.240352	0.00386353
A5A3E0	A5A3E0	`POTEF	POTE ankyrin domain family member F	0.126565	1.33968	1.75142	0.0210589	0.147172	-0.126113
A0A0B4J1Y9	A0A0B4J1Y9	`IGHV3-72	Immunoglobulin heavy variable 3-72	0.92488	0.135883	0.649097	0.252297	0.0585961	0.193701
P01861	P01861	`IGHG4	Immunoglobulin heavy constant gamma 4	0.130834	0.276768	0.0565454	0.14116	0.204459	-0.0632994
P55854;P55854-2;P61956;P61956-2;Q6EEV6	P55854	`SUMO3	Small ubiquitin-related modifier 3	0.213202	0.528075	0.259215	-0.0655285	-0.141803	0.0762742
